# Supplementary material for: Clinically relevant radioresistant rhabdomyosarcoma cell lines: functional, molecular and immune-related characterization
Source: J Biomed Sci. 2020 Aug 27;27:90. doi: 10.1186/s12929-020-00683-6 (PMC7453562; doi:10.1186/s12929-020-00683-6)
Supplement: Supplementary file 7 — Additional file 7: Additional data 7 [file 12929_2020_683_MOESM7_ESM.xlsx]

## Sheet: normale
#node1	combined_score	node2									node1_string_internal_id	node2_string_internal_id	node1_external_id	node2_external_id
IL10	0.997	IL6									4448642	4447254	9606.ENSP00000412237	9606.ENSP00000385675
IL10	0.996	CXCL8									4448642	4438229	9606.ENSP00000412237	9606.ENSP00000306512
IL10	0.995	CCL2									4448642	4433339	9606.ENSP00000412237	9606.ENSP00000225831
CSF2	0.994	IL2									4437349	4433376	9606.ENSP00000296871	9606.ENSP00000226730
CCL19	0.993	CXCL13									4438451	4436695	9606.ENSP00000308815	9606.ENSP00000286758
IL10	0.993	CSF2									4448642	4437349	9606.ENSP00000412237	9606.ENSP00000296871
CXCL13	0.991	CCL21									4436695	4434713	9606.ENSP00000286758	9606.ENSP00000259607
IL10	0.991	CXCL10									4448642	4438146	9606.ENSP00000412237	9606.ENSP00000305651
CCL20	0.988	CXCL8									4442174	4438229	9606.ENSP00000351671	9606.ENSP00000306512
CXCL9	0.988	CXCL10									4442567	4438146	9606.ENSP00000354901	9606.ENSP00000305651
CXCL11	0.988	CXCL10									4438264	4438146	9606.ENSP00000306884	9606.ENSP00000305651
CXCL1	0.988	CXCL6									4446449	4433365	9606.ENSP00000379110	9606.ENSP00000226317
CXCL12	0.988	CCL25									4446453	4445907	9606.ENSP00000379140	9606.ENSP00000375086
CXCL1	0.988	CCL20									4446449	4442174	9606.ENSP00000379110	9606.ENSP00000351671
CXCL10	0.988	CCL11									4438146	4437839	9606.ENSP00000305651	9606.ENSP00000302234
CXCL8	0.987	CXCL10									4438229	4438146	9606.ENSP00000306512	9606.ENSP00000305651
CXCL1	0.987	CXCL10									4446449	4438146	9606.ENSP00000379110	9606.ENSP00000305651
CCL20	0.986	CXCL11									4442174	4438264	9606.ENSP00000351671	9606.ENSP00000306884
IL6	0.985	CXCL8									4447254	4438229	9606.ENSP00000385675	9606.ENSP00000306512
CXCL11	0.985	CCL1									4438264	4433340	9606.ENSP00000306884	9606.ENSP00000225842
CXCL1	0.985	CXCL8									4446449	4438229	9606.ENSP00000379110	9606.ENSP00000306512
CXCL9	0.984	CCL19									4442567	4438451	9606.ENSP00000354901	9606.ENSP00000308815
CXCL2	0.983	CXCL8									4449392	4438229	9606.ENSP00000427279	9606.ENSP00000306512
CXCL9	0.983	CXCL13									4442567	4436695	9606.ENSP00000354901	9606.ENSP00000286758
CXCL12	0.983	CCL20									4446453	4442174	9606.ENSP00000379140	9606.ENSP00000351671
IL10	0.983	CXCL1									4448642	4446449	9606.ENSP00000412237	9606.ENSP00000379110
CXCL12	0.983	CCL21									4446453	4434713	9606.ENSP00000379140	9606.ENSP00000259607
IL6	0.982	CCL2									4447254	4433339	9606.ENSP00000385675	9606.ENSP00000225831
CCL3	0.982	IL10									4451253	4448642	9606.ENSP00000477908	9606.ENSP00000412237
CXCL9	0.981	CXCL11									4442567	4438264	9606.ENSP00000354901	9606.ENSP00000306884
CXCL8	0.98	CCL2									4438229	4433339	9606.ENSP00000306512	9606.ENSP00000225831
CXCL2	0.98	CXCL1									4449392	4446449	9606.ENSP00000427279	9606.ENSP00000379110
CXCL11	0.98	CXCL6									4438264	4433365	9606.ENSP00000306884	9606.ENSP00000226317
CCL20	0.98	CXCL5									4442174	4437222	9606.ENSP00000351671	9606.ENSP00000296027
IL10	0.979	CCL20									4448642	4442174	9606.ENSP00000412237	9606.ENSP00000351671
CXCL2	0.979	CCL20									4449392	4442174	9606.ENSP00000427279	9606.ENSP00000351671
CXCL1	0.979	CXCL5									4446449	4437222	9606.ENSP00000379110	9606.ENSP00000296027
CXCL2	0.979	IL10									4449392	4448642	9606.ENSP00000427279	9606.ENSP00000412237
CXCL2	0.979	CXCL10									4449392	4438146	9606.ENSP00000427279	9606.ENSP00000305651
CXCL2	0.978	CXCL11									4449392	4438264	9606.ENSP00000427279	9606.ENSP00000306884
CXCL9	0.977	CCL21									4442567	4434713	9606.ENSP00000354901	9606.ENSP00000259607
CCL25	0.976	CCL27									4445907	4434715	9606.ENSP00000375086	9606.ENSP00000259631
CXCL12	0.976	CXCL13									4446453	4436695	9606.ENSP00000379140	9606.ENSP00000286758
CXCL11	0.976	CXCL5									4438264	4437222	9606.ENSP00000306884	9606.ENSP00000296027
CXCL12	0.976	CXCL10									4446453	4438146	9606.ENSP00000379140	9606.ENSP00000305651
CXCL12	0.976	CCL19									4446453	4438451	9606.ENSP00000379140	9606.ENSP00000308815
CCL20	0.975	CXCL10									4442174	4438146	9606.ENSP00000351671	9606.ENSP00000305651
CXCL12	0.975	CXCL11									4446453	4438264	9606.ENSP00000379140	9606.ENSP00000306884
CXCL10	0.974	CCL13									4438146	4433341	9606.ENSP00000305651	9606.ENSP00000225844
CXCL10	0.974	CCL21									4438146	4434713	9606.ENSP00000305651	9606.ENSP00000259607
IL6	0.974	CXCL1									4447254	4446449	9606.ENSP00000385675	9606.ENSP00000379110
CXCL9	0.974	CXCL8									4442567	4438229	9606.ENSP00000354901	9606.ENSP00000306512
CXCL10	0.973	CXCL5									4438146	4437222	9606.ENSP00000305651	9606.ENSP00000296027
CXCL12	0.973	CXCL9									4446453	4442567	9606.ENSP00000379140	9606.ENSP00000354901
CCL19	0.973	CXCL10									4438451	4438146	9606.ENSP00000308815	9606.ENSP00000305651
CXCL10	0.972	CXCL13									4438146	4436695	9606.ENSP00000305651	9606.ENSP00000286758
CXCL12	0.972	CXCL8									4446453	4438229	9606.ENSP00000379140	9606.ENSP00000306512
CXCL9	0.971	CCL13									4442567	4433341	9606.ENSP00000354901	9606.ENSP00000225844
IL10	0.971	CCL22									4448642	4433070	9606.ENSP00000412237	9606.ENSP00000219235
CXCL9	0.971	CCL20									4442567	4442174	9606.ENSP00000354901	9606.ENSP00000351671
CXCL11	0.971	CCL13									4438264	4433341	9606.ENSP00000306884	9606.ENSP00000225844
CCL25	0.971	CCL21									4445907	4434713	9606.ENSP00000375086	9606.ENSP00000259607
CCL25	0.971	CCL19									4445907	4438451	9606.ENSP00000375086	9606.ENSP00000308815
CCL20	0.971	CCL19									4442174	4438451	9606.ENSP00000351671	9606.ENSP00000308815
CXCL2	0.971	CXCL12									4449392	4446453	9606.ENSP00000427279	9606.ENSP00000379140
CXCL11	0.97	CXCL13									4438264	4436695	9606.ENSP00000306884	9606.ENSP00000286758
CXCL10	0.97	CX3CL1									4438146	4432567	9606.ENSP00000305651	9606.ENSP00000006053
CXCL1	0.969	CXCL11									4446449	4438264	9606.ENSP00000379110	9606.ENSP00000306884
CXCL1	0.969	CX3CL1									4446449	4432567	9606.ENSP00000379110	9606.ENSP00000006053
CXCL12	0.969	CCL11									4446453	4437839	9606.ENSP00000379140	9606.ENSP00000302234
CXCL12	0.969	CXCL1									4446453	4446449	9606.ENSP00000379140	9606.ENSP00000379110
CCL19	0.969	CXCL11									4438451	4438264	9606.ENSP00000308815	9606.ENSP00000306884
CXCL2	0.969	CXCL6									4449392	4433365	9606.ENSP00000427279	9606.ENSP00000226317
CXCL11	0.968	CCL21									4438264	4434713	9606.ENSP00000306884	9606.ENSP00000259607
CXCL11	0.968	CXCL8									4438264	4438229	9606.ENSP00000306884	9606.ENSP00000306512
CCL25	0.968	CXCL11									4445907	4438264	9606.ENSP00000375086	9606.ENSP00000306884
CCL25	0.967	CCL20									4445907	4442174	9606.ENSP00000375086	9606.ENSP00000351671
CXCL10	0.967	CCL1									4438146	4433340	9606.ENSP00000305651	9606.ENSP00000225842
CXCL8	0.967	CX3CL1									4438229	4432567	9606.ENSP00000306512	9606.ENSP00000006053
CCL20	0.966	CXCL13									4442174	4436695	9606.ENSP00000351671	9606.ENSP00000286758
CCL21	0.966	CCL13									4434713	4433341	9606.ENSP00000259607	9606.ENSP00000225844
CXCL12	0.966	CX3CL1									4446453	4432567	9606.ENSP00000379140	9606.ENSP00000006053
CXCL10	0.965	CXCL16									4438146	4437032	9606.ENSP00000305651	9606.ENSP00000293778
CXCL1	0.965	CXCL13									4446449	4436695	9606.ENSP00000379110	9606.ENSP00000286758
CCL25	0.965	CXCL13									4445907	4436695	9606.ENSP00000375086	9606.ENSP00000286758
CXCL12	0.965	CXCL5									4446453	4437222	9606.ENSP00000379140	9606.ENSP00000296027
CXCL2	0.964	CXCL5									4449392	4437222	9606.ENSP00000427279	9606.ENSP00000296027
CXCL5	0.964	CXCL13									4437222	4436695	9606.ENSP00000296027	9606.ENSP00000286758
CXCL9	0.964	CCL1									4442567	4433340	9606.ENSP00000354901	9606.ENSP00000225842
CXCL9	0.964	CXCL16									4442567	4437032	9606.ENSP00000354901	9606.ENSP00000293778
CCL20	0.963	CXCL6									4442174	4433365	9606.ENSP00000351671	9606.ENSP00000226317
CXCL9	0.963	CX3CL1									4442567	4432567	9606.ENSP00000354901	9606.ENSP00000006053
CCL19	0.963	CCL13									4438451	4433341	9606.ENSP00000308815	9606.ENSP00000225844
CXCL1	0.963	CCL1									4446449	4433340	9606.ENSP00000379110	9606.ENSP00000225842
CXCL12	0.962	CCL13									4446453	4433341	9606.ENSP00000379140	9606.ENSP00000225844
CXCL12	0.962	CXCL16									4446453	4437032	9606.ENSP00000379140	9606.ENSP00000293778
CXCL16	0.962	CX3CL1									4437032	4432567	9606.ENSP00000293778	9606.ENSP00000006053
CCL20	0.961	CCL27									4442174	4434715	9606.ENSP00000351671	9606.ENSP00000259631
CXCL13	0.961	CCL1									4436695	4433340	9606.ENSP00000286758	9606.ENSP00000225842
CCL25	0.961	CXCL9									4445907	4442567	9606.ENSP00000375086	9606.ENSP00000354901
CXCL2	0.96	CCL21									4449392	4434713	9606.ENSP00000427279	9606.ENSP00000259607
CXCL5	0.959	CX3CL1									4437222	4432567	9606.ENSP00000296027	9606.ENSP00000006053
CXCL1	0.959	CXCL16									4446449	4437032	9606.ENSP00000379110	9606.ENSP00000293778
CXCL5	0.959	CCL1									4437222	4433340	9606.ENSP00000296027	9606.ENSP00000225842
IL6	0.959	CSF2									4447254	4437349	9606.ENSP00000385675	9606.ENSP00000296871
CXCL12	0.959	CXCL6									4446453	4433365	9606.ENSP00000379140	9606.ENSP00000226317
CCL20	0.959	CCL1									4442174	4433340	9606.ENSP00000351671	9606.ENSP00000225842
CCL19	0.959	CCL21									4438451	4434713	9606.ENSP00000308815	9606.ENSP00000259607
CXCL8	0.959	CCL13									4438229	4433341	9606.ENSP00000306512	9606.ENSP00000225844
IL6	0.959	IL2									4447254	4433376	9606.ENSP00000385675	9606.ENSP00000226730
CCL20	0.958	CXCL16									4442174	4437032	9606.ENSP00000351671	9606.ENSP00000293778
CCL19	0.958	CCL1									4438451	4433340	9606.ENSP00000308815	9606.ENSP00000225842
CXCL8	0.958	CCL1									4438229	4433340	9606.ENSP00000306512	9606.ENSP00000225842
CXCL2	0.958	CX3CL1									4449392	4432567	9606.ENSP00000427279	9606.ENSP00000006053
CCL20	0.958	CX3CL1									4442174	4432567	9606.ENSP00000351671	9606.ENSP00000006053
CXCL8	0.957	CCL21									4438229	4434713	9606.ENSP00000306512	9606.ENSP00000259607
IL10	0.957	IL2									4448642	4433376	9606.ENSP00000412237	9606.ENSP00000226730
CCL20	0.957	CCL13									4442174	4433341	9606.ENSP00000351671	9606.ENSP00000225844
CCL25	0.957	CCL1									4445907	4433340	9606.ENSP00000375086	9606.ENSP00000225842
CCL25	0.957	CCL13									4445907	4433341	9606.ENSP00000375086	9606.ENSP00000225844
CCL25	0.957	CXCL16									4445907	4437032	9606.ENSP00000375086	9606.ENSP00000293778
CXCL2	0.957	CXCL13									4449392	4436695	9606.ENSP00000427279	9606.ENSP00000286758
CXCL2	0.957	CCL1									4449392	4433340	9606.ENSP00000427279	9606.ENSP00000225842
CXCL1	0.957	CCL19									4446449	4438451	9606.ENSP00000379110	9606.ENSP00000308815
CXCL11	0.957	CXCL16									4438264	4437032	9606.ENSP00000306884	9606.ENSP00000293778
CCL25	0.957	CXCL10									4445907	4438146	9606.ENSP00000375086	9606.ENSP00000305651
CXCL16	0.957	CXCL13									4437032	4436695	9606.ENSP00000293778	9606.ENSP00000286758
CCL19	0.956	CXCL16									4438451	4437032	9606.ENSP00000308815	9606.ENSP00000293778
CCL19	0.956	CXCL5									4438451	4437222	9606.ENSP00000308815	9606.ENSP00000296027
CXCL8	0.956	CXCL16									4438229	4437032	9606.ENSP00000306512	9606.ENSP00000293778
CCL25	0.956	CXCL5									4445907	4437222	9606.ENSP00000375086	9606.ENSP00000296027
IL10	0.956	CCL19									4448642	4438451	9606.ENSP00000412237	9606.ENSP00000308815
CXCL9	0.956	CCL27									4442567	4434715	9606.ENSP00000354901	9606.ENSP00000259631
CCL19	0.956	CXCL8									4438451	4438229	9606.ENSP00000308815	9606.ENSP00000306512
CXCL11	0.956	CX3CL1									4438264	4432567	9606.ENSP00000306884	9606.ENSP00000006053
CCL21	0.956	CCL1									4434713	4433340	9606.ENSP00000259607	9606.ENSP00000225842
CXCL5	0.956	CCL13									4437222	4433341	9606.ENSP00000296027	9606.ENSP00000225844
CXCL1	0.956	CCL13									4446449	4433341	9606.ENSP00000379110	9606.ENSP00000225844
CXCL10	0.955	CCL27									4438146	4434715	9606.ENSP00000305651	9606.ENSP00000259631
CCL27	0.955	CCL21									4434715	4434713	9606.ENSP00000259631	9606.ENSP00000259607
CCL21	0.955	CX3CL1									4434713	4432567	9606.ENSP00000259607	9606.ENSP00000006053
CXCL5	0.955	CXCL16									4437222	4437032	9606.ENSP00000296027	9606.ENSP00000293778
CXCL16	0.954	CCL21									4437032	4434713	9606.ENSP00000293778	9606.ENSP00000259607
CXCL1	0.954	CCL21									4446449	4434713	9606.ENSP00000379110	9606.ENSP00000259607
CXCL2	0.954	CXCL16									4449392	4437032	9606.ENSP00000427279	9606.ENSP00000293778
CCL19	0.954	CX3CL1									4438451	4432567	9606.ENSP00000308815	9606.ENSP00000006053
CXCL12	0.954	CCL1									4446453	4433340	9606.ENSP00000379140	9606.ENSP00000225842
CXCL13	0.954	CCL13									4436695	4433341	9606.ENSP00000286758	9606.ENSP00000225844
CXCL16	0.954	CXCL6									4437032	4433365	9606.ENSP00000293778	9606.ENSP00000226317
CCL25	0.954	CXCL6									4445907	4433365	9606.ENSP00000375086	9606.ENSP00000226317
CXCL2	0.953	CCL19									4449392	4438451	9606.ENSP00000427279	9606.ENSP00000308815
CCL19	0.953	CCL27									4438451	4434715	9606.ENSP00000308815	9606.ENSP00000259631
CXCL1	0.953	CCL27									4446449	4434715	9606.ENSP00000379110	9606.ENSP00000259631
CXCL6	0.953	CCL13									4433365	4433341	9606.ENSP00000226317	9606.ENSP00000225844
CXCL6	0.953	CX3CL1									4433365	4432567	9606.ENSP00000226317	9606.ENSP00000006053
CXCL1	0.952	CCL25									4446449	4445907	9606.ENSP00000379110	9606.ENSP00000375086
CXCL13	0.952	CXCL6									4436695	4433365	9606.ENSP00000286758	9606.ENSP00000226317
CCL27	0.952	CCL13									4434715	4433341	9606.ENSP00000259631	9606.ENSP00000225844
CCL25	0.952	CX3CL1									4445907	4432567	9606.ENSP00000375086	9606.ENSP00000006053
CXCL12	0.951	CCL27									4446453	4434715	9606.ENSP00000379140	9606.ENSP00000259631
CXCL16	0.951	CCL27									4437032	4434715	9606.ENSP00000293778	9606.ENSP00000259631
CXCL13	0.951	CX3CL1									4436695	4432567	9606.ENSP00000286758	9606.ENSP00000006053
CXCL5	0.95	CCL21									4437222	4434713	9606.ENSP00000296027	9606.ENSP00000259607
CCL1	0.95	CX3CL1									4433340	4432567	9606.ENSP00000225842	9606.ENSP00000006053
CCL27	0.95	CCL1									4434715	4433340	9606.ENSP00000259631	9606.ENSP00000225842
IL15	0.95	IL2									4437305	4433376	9606.ENSP00000296545	9606.ENSP00000226730
CXCL8	0.95	CCL27									4438229	4434715	9606.ENSP00000306512	9606.ENSP00000259631
CXCL13	0.949	CCL27									4436695	4434715	9606.ENSP00000286758	9606.ENSP00000259631
CXCL16	0.949	CCL13									4437032	4433341	9606.ENSP00000293778	9606.ENSP00000225844
CXCL16	0.949	CCL1									4437032	4433340	9606.ENSP00000293778	9606.ENSP00000225842
CXCL2	0.948	CCL25									4449392	4445907	9606.ENSP00000427279	9606.ENSP00000375086
CCL25	0.948	CXCL8									4445907	4438229	9606.ENSP00000375086	9606.ENSP00000306512
CCL19	0.948	CXCL6									4438451	4433365	9606.ENSP00000308815	9606.ENSP00000226317
IL10	0.946	IFNG									4448642	4433446	9606.ENSP00000412237	9606.ENSP00000229135
CXCL2	0.946	CCL13									4449392	4433341	9606.ENSP00000427279	9606.ENSP00000225844
CXCL6	0.946	CCL1									4433365	4433340	9606.ENSP00000226317	9606.ENSP00000225842
CXCL11	0.945	CCL27									4438264	4434715	9606.ENSP00000306884	9606.ENSP00000259631
CCL13	0.943	CX3CL1									4433341	4432567	9606.ENSP00000225844	9606.ENSP00000006053
CXCL8	0.942	CXCL5									4438229	4437222	9606.ENSP00000306512	9606.ENSP00000296027
CXCL5	0.942	CCL27									4437222	4434715	9606.ENSP00000296027	9606.ENSP00000259631
CXCL8	0.942	CXCL6									4438229	4433365	9606.ENSP00000306512	9606.ENSP00000226317
CXCL10	0.941	CCL2									4438146	4433339	9606.ENSP00000305651	9606.ENSP00000225831
CCL21	0.94	CXCL6									4434713	4433365	9606.ENSP00000259607	9606.ENSP00000226317
IL6	0.939	IFNG									4447254	4433446	9606.ENSP00000385675	9606.ENSP00000229135
CXCL2	0.939	CCL27									4449392	4434715	9606.ENSP00000427279	9606.ENSP00000259631
IFNG	0.938	IL2									4433446	4433376	9606.ENSP00000229135	9606.ENSP00000226730
CCL27	0.937	CX3CL1									4434715	4432567	9606.ENSP00000259631	9606.ENSP00000006053
CCL27	0.937	CXCL6									4434715	4433365	9606.ENSP00000259631	9606.ENSP00000226317
CXCL10	0.933	CXCL6									4438146	4433365	9606.ENSP00000305651	9606.ENSP00000226317
CXCL2	0.932	IL6									4449392	4447254	9606.ENSP00000427279	9606.ENSP00000385675
CXCL2	0.93	CXCL9									4449392	4442567	9606.ENSP00000427279	9606.ENSP00000354901
CXCL5	0.921	CXCL6									4437222	4433365	9606.ENSP00000296027	9606.ENSP00000226317
CXCL11	0.92	IFNG									4438264	4433446	9606.ENSP00000306884	9606.ENSP00000229135
CXCL9	0.919	CXCL6									4442567	4433365	9606.ENSP00000354901	9606.ENSP00000226317
CCL20	0.917	CCL21									4442174	4434713	9606.ENSP00000351671	9606.ENSP00000259607
CXCL9	0.916	CXCL5									4442567	4437222	9606.ENSP00000354901	9606.ENSP00000296027
CCL13	0.916	CCL1									4433341	4433340	9606.ENSP00000225844	9606.ENSP00000225842
CCL3	0.916	IL6									4451253	4447254	9606.ENSP00000477908	9606.ENSP00000385675
CXCL1	0.915	CXCL9									4446449	4442567	9606.ENSP00000379110	9606.ENSP00000354901
CSF2	0.913	CCL2									4437349	4433339	9606.ENSP00000296871	9606.ENSP00000225831
CXCL8	0.912	CXCL13									4438229	4436695	9606.ENSP00000306512	9606.ENSP00000286758
CCL3	0.907	CXCL10									4451253	4438146	9606.ENSP00000477908	9606.ENSP00000305651
CXCL8	0.906	CSF2									4438229	4437349	9606.ENSP00000306512	9606.ENSP00000296871
CXCL2	0.903	CCL2									4449392	4433339	9606.ENSP00000427279	9606.ENSP00000225831
CCL8	0.903	CXCL10									4446293	4438146	9606.ENSP00000378118	9606.ENSP00000305651
CXCL10	0.902	IFNG									4438146	4433446	9606.ENSP00000305651	9606.ENSP00000229135
CXCL1	0.902	CCL2									4446449	4433339	9606.ENSP00000379110	9606.ENSP00000225831
CCL7	0.9	CXCL6									4445079	4433365	9606.ENSP00000367832	9606.ENSP00000226317
CCL8	0.896	CXCL8									4446293	4438229	9606.ENSP00000378118	9606.ENSP00000306512
CXCL13	0.89	CCL2									4436695	4433339	9606.ENSP00000286758	9606.ENSP00000225831
CXCL8	0.887	IFNG									4438229	4433446	9606.ENSP00000306512	9606.ENSP00000229135
CXCL9	0.885	CCL2									4442567	4433339	9606.ENSP00000354901	9606.ENSP00000225831
IL6	0.884	CXCL10									4447254	4438146	9606.ENSP00000385675	9606.ENSP00000305651
IL6	0.883	IL15									4447254	4437305	9606.ENSP00000385675	9606.ENSP00000296545
IL6	0.873	CCL20									4447254	4442174	9606.ENSP00000385675	9606.ENSP00000351671
CCL15	0.873	CCL2									4451829	4433339	9606.ENSP00000484078	9606.ENSP00000225831
CCL3	0.866	CXCL8									4451253	4438229	9606.ENSP00000477908	9606.ENSP00000306512
CXCL8	0.863	IL2									4438229	4433376	9606.ENSP00000306512	9606.ENSP00000226730
CCL3	0.851	CXCL2									4451253	4449392	9606.ENSP00000477908	9606.ENSP00000427279
CCL3	0.85	CXCL9									4451253	4442567	9606.ENSP00000477908	9606.ENSP00000354901
CXCL9	0.849	IFNG									4442567	4433446	9606.ENSP00000354901	9606.ENSP00000229135
CCL23	0.849	CCL21									4451581	4434713	9606.ENSP00000481357	9606.ENSP00000259607
IL10	0.846	IL15									4448642	4437305	9606.ENSP00000412237	9606.ENSP00000296545
CCL8	0.846	CXCL9									4446293	4442567	9606.ENSP00000378118	9606.ENSP00000354901
CCL3	0.842	CXCL1									4451253	4446449	9606.ENSP00000477908	9606.ENSP00000379110
CCL25	0.84	CCL17									4445907	4433072	9606.ENSP00000375086	9606.ENSP00000219244
IL6	0.839	CXCL12									4447254	4446453	9606.ENSP00000385675	9606.ENSP00000379140
IL6	0.839	TGFB1									4447254	4433189	9606.ENSP00000385675	9606.ENSP00000221930
CCL11	0.838	CXCL5									4437839	4437222	9606.ENSP00000302234	9606.ENSP00000296027
IL6	0.837	CXCL5									4447254	4437222	9606.ENSP00000385675	9606.ENSP00000296027
CCL11	0.83	CSF2									4437839	4437349	9606.ENSP00000302234	9606.ENSP00000296871
CXCL2	0.827	CCL8									4449392	4446293	9606.ENSP00000427279	9606.ENSP00000378118
CXCL1	0.823	CCL11									4446449	4437839	9606.ENSP00000379110	9606.ENSP00000302234
IL10	0.82	CCL11									4448642	4437839	9606.ENSP00000412237	9606.ENSP00000302234
IL10	0.82	TGFB1									4448642	4433189	9606.ENSP00000412237	9606.ENSP00000221930
CCL2	0.819	CX3CL1									4433339	4432567	9606.ENSP00000225831	9606.ENSP00000006053
CXCL9	0.818	CCL11									4442567	4437839	9606.ENSP00000354901	9606.ENSP00000302234
CCL8	0.816	CXCL6									4446293	4433365	9606.ENSP00000378118	9606.ENSP00000226317
IL15	0.816	IFNG									4437305	4433446	9606.ENSP00000296545	9606.ENSP00000229135
CXCL5	0.815	CCL2									4437222	4433339	9606.ENSP00000296027	9606.ENSP00000225831
IFNG	0.815	TGFB1									4433446	4433189	9606.ENSP00000229135	9606.ENSP00000221930
CSF2	0.815	IFNG									4437349	4433446	9606.ENSP00000296871	9606.ENSP00000229135
CSF2	0.814	IL15									4437349	4437305	9606.ENSP00000296871	9606.ENSP00000296545
CCL7	0.814	CXCL10									4445079	4438146	9606.ENSP00000367832	9606.ENSP00000305651
CXCL10	0.811	CSF2									4438146	4437349	9606.ENSP00000305651	9606.ENSP00000296871
CXCL1	0.81	CCL7									4446449	4445079	9606.ENSP00000379110	9606.ENSP00000367832
CSF2	0.809	CXCL5									4437349	4437222	9606.ENSP00000296871	9606.ENSP00000296027
IL6	0.808	CCL11									4447254	4437839	9606.ENSP00000385675	9606.ENSP00000302234
IL6	0.807	CCL7									4447254	4445079	9606.ENSP00000385675	9606.ENSP00000367832
CCL8	0.806	CXCL11									4446293	4438264	9606.ENSP00000378118	9606.ENSP00000306884
CXCL10	0.804	IL15									4438146	4437305	9606.ENSP00000305651	9606.ENSP00000296545
CXCL8	0.804	CCL11									4438229	4437839	9606.ENSP00000306512	9606.ENSP00000302234
CCL7	0.804	CXCL5									4445079	4437222	9606.ENSP00000367832	9606.ENSP00000296027
CXCL8	0.802	IL15									4438229	4437305	9606.ENSP00000306512	9606.ENSP00000296545
CXCL12	0.801	CCL2									4446453	4433339	9606.ENSP00000379140	9606.ENSP00000225831
IFNG	0.798	CCL2									4433446	4433339	9606.ENSP00000229135	9606.ENSP00000225831
IL10	0.797	CXCL12									4448642	4446453	9606.ENSP00000412237	9606.ENSP00000379140
CCL11	0.797	IL15									4437839	4437305	9606.ENSP00000302234	9606.ENSP00000296545
CCL20	0.795	CCL2									4442174	4433339	9606.ENSP00000351671	9606.ENSP00000225831
CCL19	0.795	CCL22									4438451	4433070	9606.ENSP00000308815	9606.ENSP00000219235
IL2	0.795	CCL2									4433376	4433339	9606.ENSP00000226730	9606.ENSP00000225831
CCL3	0.793	CSF2									4451253	4437349	9606.ENSP00000477908	9606.ENSP00000296871
CCL7	0.791	CXCL8									4445079	4438229	9606.ENSP00000367832	9606.ENSP00000306512
CXCL1	0.791	CSF2									4446449	4437349	9606.ENSP00000379110	9606.ENSP00000296871
CXCL10	0.788	IL2									4438146	4433376	9606.ENSP00000305651	9606.ENSP00000226730
CCL24	0.784	CCL21									4448129	4434713	9606.ENSP00000400533	9606.ENSP00000259607
IL10	0.775	CCL7									4448642	4445079	9606.ENSP00000412237	9606.ENSP00000367832
CCL3	0.769	IFNG									4451253	4433446	9606.ENSP00000477908	9606.ENSP00000229135
IL10	0.767	CXCL5									4448642	4437222	9606.ENSP00000412237	9606.ENSP00000296027
IL15	0.761	CCL2									4437305	4433339	9606.ENSP00000296545	9606.ENSP00000225831
CCL19	0.76	CCL2									4438451	4433339	9606.ENSP00000308815	9606.ENSP00000225831
CCL11	0.759	IL2									4437839	4433376	9606.ENSP00000302234	9606.ENSP00000226730
CCL7	0.757	CXCL9									4445079	4442567	9606.ENSP00000367832	9606.ENSP00000354901
CXCL2	0.756	CCL7									4449392	4445079	9606.ENSP00000427279	9606.ENSP00000367832
IL6	0.754	CXCL9									4447254	4442567	9606.ENSP00000385675	9606.ENSP00000354901
IL10	0.753	CXCL9									4448642	4442567	9606.ENSP00000412237	9606.ENSP00000354901
CXCL11	0.751	CCL11									4438264	4437839	9606.ENSP00000306884	9606.ENSP00000302234
CCL7	0.75	CCL20									4445079	4442174	9606.ENSP00000367832	9606.ENSP00000351671
CCL21	0.749	CCL17									4434713	4433072	9606.ENSP00000259607	9606.ENSP00000219244
CCL24	0.749	CCL17									4448129	4433072	9606.ENSP00000400533	9606.ENSP00000219244
IL6	0.747	CXCL6									4447254	4433365	9606.ENSP00000385675	9606.ENSP00000226317
CXCL10	0.747	CCL22									4438146	4433070	9606.ENSP00000305651	9606.ENSP00000219235
CXCL10	0.745	CCL17									4438146	4433072	9606.ENSP00000305651	9606.ENSP00000219244
CXCL11	0.744	CCL2									4438264	4433339	9606.ENSP00000306884	9606.ENSP00000225831
CCL3	0.743	CXCL5									4451253	4437222	9606.ENSP00000477908	9606.ENSP00000296027
CCL3	0.742	CCL20									4451253	4442174	9606.ENSP00000477908	9606.ENSP00000351671
CCL3	0.742	CXCL11									4451253	4438264	9606.ENSP00000477908	9606.ENSP00000306884
CCL24	0.741	CXCL11									4448129	4438264	9606.ENSP00000400533	9606.ENSP00000306884
CCL7	0.737	CCL19									4445079	4438451	9606.ENSP00000367832	9606.ENSP00000308815
CXCL9	0.736	CCL17									4442567	4433072	9606.ENSP00000354901	9606.ENSP00000219244
CCL2	0.733	CCL22									4433339	4433070	9606.ENSP00000225831	9606.ENSP00000219235
CCL11	0.728	CCL22									4437839	4433070	9606.ENSP00000302234	9606.ENSP00000219235
CCL2	0.726	CCL17									4433339	4433072	9606.ENSP00000225831	9606.ENSP00000219244
IFNG	0.726	CX3CL1									4433446	4432567	9606.ENSP00000229135	9606.ENSP00000006053
CCL3	0.724	IL2									4451253	4433376	9606.ENSP00000477908	9606.ENSP00000226730
CXCL6	0.721	CCL2									4433365	4433339	9606.ENSP00000226317	9606.ENSP00000225831
CCL20	0.718	CSF2									4442174	4437349	9606.ENSP00000351671	9606.ENSP00000296871
CCL1	0.717	CCL17									4433340	4433072	9606.ENSP00000225842	9606.ENSP00000219244
CCL7	0.716	CX3CL1									4445079	4432567	9606.ENSP00000367832	9606.ENSP00000006053
CXCL9	0.715	IL15									4442567	4437305	9606.ENSP00000354901	9606.ENSP00000296545
CCL3	0.715	CXCL12									4451253	4446453	9606.ENSP00000477908	9606.ENSP00000379140
CCL3	0.715	CCL19									4451253	4438451	9606.ENSP00000477908	9606.ENSP00000308815
CXCL9	0.712	CCL22									4442567	4433070	9606.ENSP00000354901	9606.ENSP00000219235
CCL24	0.712	CCL22									4448129	4433070	9606.ENSP00000400533	9606.ENSP00000219235
CCL7	0.712	CXCL11									4445079	4438264	9606.ENSP00000367832	9606.ENSP00000306884
CXCL2	0.71	CSF2									4449392	4437349	9606.ENSP00000427279	9606.ENSP00000296871
CXCL9	0.709	CSF2									4442567	4437349	9606.ENSP00000354901	9606.ENSP00000296871
CCL1	0.708	CCL2									4433340	4433339	9606.ENSP00000225842	9606.ENSP00000225831
CXCL9	0.704	IL2									4442567	4433376	9606.ENSP00000354901	9606.ENSP00000226730
CCL3	0.702	IL15									4451253	4437305	9606.ENSP00000477908	9606.ENSP00000296545
IL10	0.702	CCL17									4448642	4433072	9606.ENSP00000412237	9606.ENSP00000219244
CCL19	0.702	CCL17									4438451	4433072	9606.ENSP00000308815	9606.ENSP00000219244
CCL20	0.702	CCL17									4442174	4433072	9606.ENSP00000351671	9606.ENSP00000219244
CCL20	0.701	CCL22									4442174	4433070	9606.ENSP00000351671	9606.ENSP00000219235
CCL8	0.698	CCL19									4446293	4438451	9606.ENSP00000378118	9606.ENSP00000308815
CXCL1	0.698	IL2									4446449	4433376	9606.ENSP00000379110	9606.ENSP00000226730
CCL3	0.698	CX3CL1									4451253	4432567	9606.ENSP00000477908	9606.ENSP00000006053
CXCL1	0.696	CCL8									4446449	4446293	9606.ENSP00000379110	9606.ENSP00000378118
CCL7	0.694	CSF2									4445079	4437349	9606.ENSP00000367832	9606.ENSP00000296871
CCL11	0.692	CCL1									4437839	4433340	9606.ENSP00000302234	9606.ENSP00000225842
CXCL2	0.692	CCL11									4449392	4437839	9606.ENSP00000427279	9606.ENSP00000302234
CCL11	0.691	CX3CL1									4437839	4432567	9606.ENSP00000302234	9606.ENSP00000006053
IL6	0.69	CXCL16									4447254	4437032	9606.ENSP00000385675	9606.ENSP00000293778
CCL3	0.69	CXCL13									4451253	4436695	9606.ENSP00000477908	9606.ENSP00000286758
CCL8	0.689	CXCL5									4446293	4437222	9606.ENSP00000378118	9606.ENSP00000296027
IL16	0.688	CCL11									4437914	4437839	9606.ENSP00000302935	9606.ENSP00000302234
CCL21	0.688	CCL22									4434713	4433070	9606.ENSP00000259607	9606.ENSP00000219235
CCL8	0.687	CCL20									4446293	4442174	9606.ENSP00000378118	9606.ENSP00000351671
IL6	0.687	CXCL11									4447254	4438264	9606.ENSP00000385675	9606.ENSP00000306884
CCL11	0.685	IFNG									4437839	4433446	9606.ENSP00000302234	9606.ENSP00000229135
CXCL1	0.684	CCL17									4446449	4433072	9606.ENSP00000379110	9606.ENSP00000219244
CXCL13	0.683	CCL17									4436695	4433072	9606.ENSP00000286758	9606.ENSP00000219244
IL16	0.683	IL15									4437914	4437305	9606.ENSP00000302935	9606.ENSP00000296545
CXCL11	0.681	CCL22									4438264	4433070	9606.ENSP00000306884	9606.ENSP00000219235
CXCL8	0.681	IL16									4438229	4437914	9606.ENSP00000306512	9606.ENSP00000302935
IL6	0.681	CX3CL1									4447254	4432567	9606.ENSP00000385675	9606.ENSP00000006053
CCL1	0.68	CCL22									4433340	4433070	9606.ENSP00000225842	9606.ENSP00000219235
CCL24	0.68	CXCL9									4448129	4442567	9606.ENSP00000400533	9606.ENSP00000354901
IL6	0.679	MIF									4447254	4432873	9606.ENSP00000385675	9606.ENSP00000215754
CCL15	0.678	CCL24									4451829	4448129	9606.ENSP00000484078	9606.ENSP00000400533
CCL11	0.678	CCL27									4437839	4434715	9606.ENSP00000302234	9606.ENSP00000259631
CXCL11	0.677	CCL17									4438264	4433072	9606.ENSP00000306884	9606.ENSP00000219244
IL6	0.676	CCL17									4447254	4433072	9606.ENSP00000385675	9606.ENSP00000219244
IL10	0.676	CX3CL1									4448642	4432567	9606.ENSP00000412237	9606.ENSP00000006053
CXCL8	0.676	CCL17									4438229	4433072	9606.ENSP00000306512	9606.ENSP00000219244
IL6	0.676	CCL22									4447254	4433070	9606.ENSP00000385675	9606.ENSP00000219235
CXCL8	0.675	MIF									4438229	4432873	9606.ENSP00000306512	9606.ENSP00000215754
CXCL1	0.674	CCL22									4446449	4433070	9606.ENSP00000379110	9606.ENSP00000219235
CCL2	0.673	TGFB1									4433339	4433189	9606.ENSP00000225831	9606.ENSP00000221930
CCL8	0.673	CCL2									4446293	4433339	9606.ENSP00000378118	9606.ENSP00000225831
CCL24	0.673	CCL1									4448129	4433340	9606.ENSP00000400533	9606.ENSP00000225842
CXCL8	0.672	CCL22									4438229	4433070	9606.ENSP00000306512	9606.ENSP00000219235
CCL24	0.672	CCL19									4448129	4438451	9606.ENSP00000400533	9606.ENSP00000308815
CCL27	0.671	CCL17									4434715	4433072	9606.ENSP00000259631	9606.ENSP00000219244
CXCL12	0.67	CCL7									4446453	4445079	9606.ENSP00000379140	9606.ENSP00000367832
IL6	0.669	IL16									4447254	4437914	9606.ENSP00000385675	9606.ENSP00000302935
CXCL12	0.669	CSF2									4446453	4437349	9606.ENSP00000379140	9606.ENSP00000296871
IL10	0.668	IL16									4448642	4437914	9606.ENSP00000412237	9606.ENSP00000302935
CCL24	0.668	CXCL10									4448129	4438146	9606.ENSP00000400533	9606.ENSP00000305651
CXCL1	0.666	IFNG									4446449	4433446	9606.ENSP00000379110	9606.ENSP00000229135
IL6	0.664	CCL8									4447254	4446293	9606.ENSP00000385675	9606.ENSP00000378118
CCL23	0.664	CCL24									4451581	4448129	9606.ENSP00000481357	9606.ENSP00000400533
CXCL8	0.661	TGFB1									4438229	4433189	9606.ENSP00000306512	9606.ENSP00000221930
CXCL10	0.657	IL16									4438146	4437914	9606.ENSP00000305651	9606.ENSP00000302935
CXCL5	0.657	CCL17									4437222	4433072	9606.ENSP00000296027	9606.ENSP00000219244
CCL23	0.657	CCL7									4451581	4445079	9606.ENSP00000481357	9606.ENSP00000367832
IL2	0.656	TGFB1									4433376	4433189	9606.ENSP00000226730	9606.ENSP00000221930
IL16	0.655	CCL2									4437914	4433339	9606.ENSP00000302935	9606.ENSP00000225831
CXCL12	0.654	CCL22									4446453	4433070	9606.ENSP00000379140	9606.ENSP00000219235
CSF2	0.654	CCL17									4437349	4433072	9606.ENSP00000296871	9606.ENSP00000219244
CCL24	0.651	CXCL13									4448129	4436695	9606.ENSP00000400533	9606.ENSP00000286758
CXCL1	0.651	IL15									4446449	4437305	9606.ENSP00000379110	9606.ENSP00000296545
CCL24	0.65	CCL13									4448129	4433341	9606.ENSP00000400533	9606.ENSP00000225844
CCL2	0.65	MIF									4433339	4432873	9606.ENSP00000225831	9606.ENSP00000215754
CSF2	0.649	CCL22									4437349	4433070	9606.ENSP00000296871	9606.ENSP00000219235
CXCL12	0.647	CCL17									4446453	4433072	9606.ENSP00000379140	9606.ENSP00000219244
IL10	0.646	CXCL6									4448642	4433365	9606.ENSP00000412237	9606.ENSP00000226317
CXCL9	0.645	IL16									4442567	4437914	9606.ENSP00000354901	9606.ENSP00000302935
CCL17	0.644	CX3CL1									4433072	4432567	9606.ENSP00000219244	9606.ENSP00000006053
CCL22	0.644	CX3CL1									4433070	4432567	9606.ENSP00000219235	9606.ENSP00000006053
CCL26	0.644	CXCL10									4446345	4438146	9606.ENSP00000378365	9606.ENSP00000305651
CCL26	0.643	CCL2									4446345	4433339	9606.ENSP00000378365	9606.ENSP00000225831
CCL19	0.642	CCL11									4438451	4437839	9606.ENSP00000308815	9606.ENSP00000302234
IL16	0.642	IL2									4437914	4433376	9606.ENSP00000302935	9606.ENSP00000226730
CCL23	0.642	CCL20									4451581	4442174	9606.ENSP00000481357	9606.ENSP00000351671
IL10	0.641	MIF									4448642	4432873	9606.ENSP00000412237	9606.ENSP00000215754
IL10	0.641	CXCL11									4448642	4438264	9606.ENSP00000412237	9606.ENSP00000306884
CXCL13	0.64	CCL22									4436695	4433070	9606.ENSP00000286758	9606.ENSP00000219235
IL10	0.637	CXCL13									4448642	4436695	9606.ENSP00000412237	9606.ENSP00000286758
IL10	0.636	CCL8									4448642	4446293	9606.ENSP00000412237	9606.ENSP00000378118
CCL7	0.636	IL15									4445079	4437305	9606.ENSP00000367832	9606.ENSP00000296545
CCL24	0.636	CXCL5									4448129	4437222	9606.ENSP00000400533	9606.ENSP00000296027
IL6	0.633	CXCL13									4447254	4436695	9606.ENSP00000385675	9606.ENSP00000286758
CCL11	0.629	CXCL13									4437839	4436695	9606.ENSP00000302234	9606.ENSP00000286758
CSF2	0.628	CX3CL1									4437349	4432567	9606.ENSP00000296871	9606.ENSP00000006053
CCL20	0.628	IFNG									4442174	4433446	9606.ENSP00000351671	9606.ENSP00000229135
CCL8	0.624	CCL13									4446293	4433341	9606.ENSP00000378118	9606.ENSP00000225844
CCL15	0.622	CCL1									4451829	4433340	9606.ENSP00000484078	9606.ENSP00000225842
CCL8	0.617	CXCL13									4446293	4436695	9606.ENSP00000378118	9606.ENSP00000286758
CCL24	0.616	CXCL8									4448129	4438229	9606.ENSP00000400533	9606.ENSP00000306512
CXCL5	0.613	IFNG									4437222	4433446	9606.ENSP00000296027	9606.ENSP00000229135
CCL23	0.613	CCL19									4451581	4438451	9606.ENSP00000481357	9606.ENSP00000308815
CCL3	0.608	IL16									4451253	4437914	9606.ENSP00000477908	9606.ENSP00000302935
CCL3	0.607	TGFB1									4451253	4433189	9606.ENSP00000477908	9606.ENSP00000221930
CCL20	0.605	CCL11									4442174	4437839	9606.ENSP00000351671	9606.ENSP00000302234
CCL7	0.604	CXCL13									4445079	4436695	9606.ENSP00000367832	9606.ENSP00000286758
CCL26	0.603	CXCL9									4446345	4442567	9606.ENSP00000378365	9606.ENSP00000354901
CCL24	0.601	CXCL1									4448129	4446449	9606.ENSP00000400533	9606.ENSP00000379110
CXCL16	0.598	CCL2									4437032	4433339	9606.ENSP00000293778	9606.ENSP00000225831
CCL25	0.597	CCL22									4445907	4433070	9606.ENSP00000375086	9606.ENSP00000219235
CCL11	0.597	CXCL6									4437839	4433365	9606.ENSP00000302234	9606.ENSP00000226317
CCL24	0.596	CCL25									4448129	4445907	9606.ENSP00000400533	9606.ENSP00000375086
CXCL5	0.596	CCL22									4437222	4433070	9606.ENSP00000296027	9606.ENSP00000219235
CCL7	0.595	IL16									4445079	4437914	9606.ENSP00000367832	9606.ENSP00000302935
CXCL12	0.595	CCL8									4446453	4446293	9606.ENSP00000379140	9606.ENSP00000378118
CCL26	0.593	CXCL11									4446345	4438264	9606.ENSP00000378365	9606.ENSP00000306884
CCL7	0.592	IL2									4445079	4433376	9606.ENSP00000367832	9606.ENSP00000226730
CCL3	0.591	CXCL16									4451253	4437032	9606.ENSP00000477908	9606.ENSP00000293778
IL16	0.59	CCL17									4437914	4433072	9606.ENSP00000302935	9606.ENSP00000219244
IL16	0.59	CSF2									4437914	4437349	9606.ENSP00000302935	9606.ENSP00000296871
IL2	0.589	CCL22									4433376	4433070	9606.ENSP00000226730	9606.ENSP00000219235
CXCL1	0.589	IL16									4446449	4437914	9606.ENSP00000379110	9606.ENSP00000302935
CXCL2	0.588	CCL22									4449392	4433070	9606.ENSP00000427279	9606.ENSP00000219235
CCL27	0.588	CCL22									4434715	4433070	9606.ENSP00000259631	9606.ENSP00000219235
IL15	0.588	CX3CL1									4437305	4432567	9606.ENSP00000296545	9606.ENSP00000006053
CCL8	0.587	CSF2									4446293	4437349	9606.ENSP00000378118	9606.ENSP00000296871
CXCL2	0.584	CCL17									4449392	4433072	9606.ENSP00000427279	9606.ENSP00000219244
CCL8	0.583	CXCL16									4446293	4437032	9606.ENSP00000378118	9606.ENSP00000293778
CCL15	0.582	CCL11									4451829	4437839	9606.ENSP00000484078	9606.ENSP00000302234
CXCL12	0.582	IL2									4446453	4433376	9606.ENSP00000379140	9606.ENSP00000226730
CCL7	0.582	CCL27									4445079	4434715	9606.ENSP00000367832	9606.ENSP00000259631
CCL3	0.581	CXCL6									4451253	4433365	9606.ENSP00000477908	9606.ENSP00000226317
CXCL2	0.581	IFNG									4449392	4433446	9606.ENSP00000427279	9606.ENSP00000229135
IL2	0.581	CCL17									4433376	4433072	9606.ENSP00000226730	9606.ENSP00000219244
CCL23	0.579	CXCL9									4451581	4442567	9606.ENSP00000481357	9606.ENSP00000354901
CCL23	0.579	CCL2									4451581	4433339	9606.ENSP00000481357	9606.ENSP00000225831
CCL24	0.579	CCL20									4448129	4442174	9606.ENSP00000400533	9606.ENSP00000351671
CCL25	0.577	CCL11									4445907	4437839	9606.ENSP00000375086	9606.ENSP00000302234
CCL3	0.577	CCL25									4451253	4445907	9606.ENSP00000477908	9606.ENSP00000375086
CCL23	0.577	CXCL10									4451581	4438146	9606.ENSP00000481357	9606.ENSP00000305651
CXCL2	0.577	CCL24									4449392	4448129	9606.ENSP00000427279	9606.ENSP00000400533
CCL26	0.576	CCL21									4446345	4434713	9606.ENSP00000378365	9606.ENSP00000259607
IL15	0.576	CXCL5									4437305	4437222	9606.ENSP00000296545	9606.ENSP00000296027
CCL24	0.576	IL16									4448129	4437914	9606.ENSP00000400533	9606.ENSP00000302935
IL6	0.576	CCL13									4447254	4433341	9606.ENSP00000385675	9606.ENSP00000225844
IL16	0.574	CCL27									4437914	4434715	9606.ENSP00000302935	9606.ENSP00000259631
CCL15	0.574	CXCL5									4451829	4437222	9606.ENSP00000484078	9606.ENSP00000296027
CCL23	0.574	CCL1									4451581	4433340	9606.ENSP00000481357	9606.ENSP00000225842
IL6	0.574	CCL19									4447254	4438451	9606.ENSP00000385675	9606.ENSP00000308815
CXCL11	0.573	CSF2									4438264	4437349	9606.ENSP00000306884	9606.ENSP00000296871
IL10	0.573	CCL1									4448642	4433340	9606.ENSP00000412237	9606.ENSP00000225842
CCL23	0.573	CXCL5									4451581	4437222	9606.ENSP00000481357	9606.ENSP00000296027
CCL15	0.572	CCL20									4451829	4442174	9606.ENSP00000484078	9606.ENSP00000351671
CCL25	0.572	CCL7									4445907	4445079	9606.ENSP00000375086	9606.ENSP00000367832
IL16	0.571	CXCL13									4437914	4436695	9606.ENSP00000302935	9606.ENSP00000286758
CCL8	0.571	IL15									4446293	4437305	9606.ENSP00000378118	9606.ENSP00000296545
CCL26	0.571	CCL22									4446345	4433070	9606.ENSP00000378365	9606.ENSP00000219235
IL10	0.57	CCL21									4448642	4434713	9606.ENSP00000412237	9606.ENSP00000259607
CCL23	0.57	CCL25									4451581	4445907	9606.ENSP00000481357	9606.ENSP00000375086
IL10	0.569	CCL24									4448642	4448129	9606.ENSP00000412237	9606.ENSP00000400533
CCL23	0.568	CCL22									4451581	4433070	9606.ENSP00000481357	9606.ENSP00000219235
CXCL11	0.568	IL15									4438264	4437305	9606.ENSP00000306884	9606.ENSP00000296545
CCL26	0.567	CXCL8									4446345	4438229	9606.ENSP00000378365	9606.ENSP00000306512
IL6	0.567	CCL21									4447254	4434713	9606.ENSP00000385675	9606.ENSP00000259607
IL15	0.567	CCL22									4437305	4433070	9606.ENSP00000296545	9606.ENSP00000219235
CCL8	0.565	CCL25									4446293	4445907	9606.ENSP00000378118	9606.ENSP00000375086
CCL7	0.563	CXCL16									4445079	4437032	9606.ENSP00000367832	9606.ENSP00000293778
CCL20	0.563	IL2									4442174	4433376	9606.ENSP00000351671	9606.ENSP00000226730
IL6	0.562	CCL1									4447254	4433340	9606.ENSP00000385675	9606.ENSP00000225842
IFNG	0.561	CCL22									4433446	4433070	9606.ENSP00000229135	9606.ENSP00000219235
CCL19	0.56	CSF2									4438451	4437349	9606.ENSP00000308815	9606.ENSP00000296871
CXCL11	0.56	IL16									4438264	4437914	9606.ENSP00000306884	9606.ENSP00000302935
CSF2	0.56	CCL1									4437349	4433340	9606.ENSP00000296871	9606.ENSP00000225842
IL2	0.558	CX3CL1									4433376	4432567	9606.ENSP00000226730	9606.ENSP00000006053
CCL23	0.558	CXCL1									4451581	4446449	9606.ENSP00000481357	9606.ENSP00000379110
CCL15	0.557	CXCL13									4451829	4436695	9606.ENSP00000484078	9606.ENSP00000286758
CSF2	0.557	CCL21									4437349	4434713	9606.ENSP00000296871	9606.ENSP00000259607
CCL23	0.557	CXCL13									4451581	4436695	9606.ENSP00000481357	9606.ENSP00000286758
CCL25	0.557	CCL2									4445907	4433339	9606.ENSP00000375086	9606.ENSP00000225831
CXCL11	0.557	IL2									4438264	4433376	9606.ENSP00000306884	9606.ENSP00000226730
IL15	0.556	CCL27									4437305	4434715	9606.ENSP00000296545	9606.ENSP00000259631
CCL23	0.555	CXCL11									4451581	4438264	9606.ENSP00000481357	9606.ENSP00000306884
IL16	0.554	CCL1									4437914	4433340	9606.ENSP00000302935	9606.ENSP00000225842
CCL15	0.553	CCL25									4451829	4445907	9606.ENSP00000484078	9606.ENSP00000375086
CCL23	0.552	CXCL6									4451581	4433365	9606.ENSP00000481357	9606.ENSP00000226317
CXCL16	0.552	CCL17									4437032	4433072	9606.ENSP00000293778	9606.ENSP00000219244
CCL19	0.551	IL2									4438451	4433376	9606.ENSP00000308815	9606.ENSP00000226730
CCL24	0.551	CX3CL1									4448129	4432567	9606.ENSP00000400533	9606.ENSP00000006053
CCL7	0.55	IFNG									4445079	4433446	9606.ENSP00000367832	9606.ENSP00000229135
CCL24	0.55	IL6									4448129	4447254	9606.ENSP00000400533	9606.ENSP00000385675
CCL24	0.548	CXCL16									4448129	4437032	9606.ENSP00000400533	9606.ENSP00000293778
CCL24	0.548	CCL27									4448129	4434715	9606.ENSP00000400533	9606.ENSP00000259631
CCL15	0.546	CXCL9									4451829	4442567	9606.ENSP00000484078	9606.ENSP00000354901
IFNG	0.546	CCL17									4433446	4433072	9606.ENSP00000229135	9606.ENSP00000219244
CCL23	0.545	CCL11									4451581	4437839	9606.ENSP00000481357	9606.ENSP00000302234
IL10	0.544	CXCL16									4448642	4437032	9606.ENSP00000412237	9606.ENSP00000293778
CCL24	0.543	CSF2									4448129	4437349	9606.ENSP00000400533	9606.ENSP00000296871
CCL21	0.543	IL2									4434713	4433376	9606.ENSP00000259607	9606.ENSP00000226730
CCL23	0.542	CXCL2									4451581	4449392	9606.ENSP00000481357	9606.ENSP00000427279
CCL15	0.542	CXCL10									4451829	4438146	9606.ENSP00000484078	9606.ENSP00000305651
CCL27	0.54	CCL2									4434715	4433339	9606.ENSP00000259631	9606.ENSP00000225831
CXCL2	0.537	IL2									4449392	4433376	9606.ENSP00000427279	9606.ENSP00000226730
CCL27	0.537	IL2									4434715	4433376	9606.ENSP00000259631	9606.ENSP00000226730
CXCL12	0.536	CCL26									4446453	4446345	9606.ENSP00000379140	9606.ENSP00000378365
CXCL13	0.536	IL2									4436695	4433376	9606.ENSP00000286758	9606.ENSP00000226730
CXCL12	0.536	IL16									4446453	4437914	9606.ENSP00000379140	9606.ENSP00000302935
IL16	0.535	CCL13									4437914	4433341	9606.ENSP00000302935	9606.ENSP00000225844
CCL26	0.535	CCL27									4446345	4434715	9606.ENSP00000378365	9606.ENSP00000259631
CCL15	0.533	IL16									4451829	4437914	9606.ENSP00000484078	9606.ENSP00000302935
CSF2	0.532	CCL27									4437349	4434715	9606.ENSP00000296871	9606.ENSP00000259631
CXCL16	0.532	IFNG									4437032	4433446	9606.ENSP00000293778	9606.ENSP00000229135
CXCL2	0.531	IL15									4449392	4437305	9606.ENSP00000427279	9606.ENSP00000296545
CXCL12	0.53	IL15									4446453	4437305	9606.ENSP00000379140	9606.ENSP00000296545
CCL26	0.527	CCL25									4446345	4445907	9606.ENSP00000378365	9606.ENSP00000375086
CCL24	0.526	CXCL12									4448129	4446453	9606.ENSP00000400533	9606.ENSP00000379140
CCL26	0.526	CCL20									4446345	4442174	9606.ENSP00000378365	9606.ENSP00000351671
CCL15	0.526	CCL21									4451829	4434713	9606.ENSP00000484078	9606.ENSP00000259607
CCL26	0.523	CXCL5									4446345	4437222	9606.ENSP00000378365	9606.ENSP00000296027
IL15	0.521	CCL17									4437305	4433072	9606.ENSP00000296545	9606.ENSP00000219244
CXCL1	0.52	MIF									4446449	4432873	9606.ENSP00000379110	9606.ENSP00000215754
CCL15	0.52	CCL19									4451829	4438451	9606.ENSP00000484078	9606.ENSP00000308815
CCL20	0.518	IL15									4442174	4437305	9606.ENSP00000351671	9606.ENSP00000296545
CSF2	0.518	CXCL13									4437349	4436695	9606.ENSP00000296871	9606.ENSP00000286758
IFNG	0.518	CXCL6									4433446	4433365	9606.ENSP00000229135	9606.ENSP00000226317
CCL15	0.517	CXCL1									4451829	4446449	9606.ENSP00000484078	9606.ENSP00000379110
IL16	0.516	CCL22									4437914	4433070	9606.ENSP00000302935	9606.ENSP00000219235
CCL23	0.515	CXCL8									4451581	4438229	9606.ENSP00000481357	9606.ENSP00000306512
CCL26	0.515	CCL1									4446345	4433340	9606.ENSP00000378365	9606.ENSP00000225842
CXCL12	0.514	MIF									4446453	4432873	9606.ENSP00000379140	9606.ENSP00000215754
CCL15	0.513	CCL27									4451829	4434715	9606.ENSP00000484078	9606.ENSP00000259631
CCL26	0.513	IL16									4446345	4437914	9606.ENSP00000378365	9606.ENSP00000302935
IL10	0.513	CCL27									4448642	4434715	9606.ENSP00000412237	9606.ENSP00000259631
CCL15	0.511	CXCL11									4451829	4438264	9606.ENSP00000484078	9606.ENSP00000306884
CXCL12	0.511	IFNG									4446453	4433446	9606.ENSP00000379140	9606.ENSP00000229135
IL6	0.511	CCL27									4447254	4434715	9606.ENSP00000385675	9606.ENSP00000259631
CCL3	0.51	CCL27									4451253	4434715	9606.ENSP00000477908	9606.ENSP00000259631
CSF2	0.51	TGFB1									4437349	4433189	9606.ENSP00000296871	9606.ENSP00000221930
CXCL16	0.509	CCL22									4437032	4433070	9606.ENSP00000293778	9606.ENSP00000219235
IL16	0.509	CXCL5									4437914	4437222	9606.ENSP00000302935	9606.ENSP00000296027
CCL15	0.507	CXCL8									4451829	4438229	9606.ENSP00000484078	9606.ENSP00000306512
CCL24	0.504	IL15									4448129	4437305	9606.ENSP00000400533	9606.ENSP00000296545
CCL23	0.504	CXCL16									4451581	4437032	9606.ENSP00000481357	9606.ENSP00000293778
CXCL13	0.504	IFNG									4436695	4433446	9606.ENSP00000286758	9606.ENSP00000229135
CCL8	0.503	IL16									4446293	4437914	9606.ENSP00000378118	9606.ENSP00000302935
CCL24	0.491	CXCL6									4448129	4433365	9606.ENSP00000400533	9606.ENSP00000226317
IL2	0.491	MIF									4433376	4432873	9606.ENSP00000226730	9606.ENSP00000215754
CCL19	0.491	IL15									4438451	4437305	9606.ENSP00000308815	9606.ENSP00000296545
CCL15	0.484	CXCL16									4451829	4437032	9606.ENSP00000484078	9606.ENSP00000293778
IL10	0.484	CCL13									4448642	4433341	9606.ENSP00000412237	9606.ENSP00000225844
CCL8	0.482	IFNG									4446293	4433446	9606.ENSP00000378118	9606.ENSP00000229135
CXCL5	0.481	IL2									4437222	4433376	9606.ENSP00000296027	9606.ENSP00000226730
IFNG	0.48	MIF									4433446	4432873	9606.ENSP00000229135	9606.ENSP00000215754
CCL15	0.479	CXCL12									4451829	4446453	9606.ENSP00000484078	9606.ENSP00000379140
CXCL10	0.477	MIF									4438146	4432873	9606.ENSP00000305651	9606.ENSP00000215754
CCL23	0.475	CXCL12									4451581	4446453	9606.ENSP00000481357	9606.ENSP00000379140
CCL23	0.474	CCL27									4451581	4434715	9606.ENSP00000481357	9606.ENSP00000259631
CXCL1	0.474	CCL26									4446449	4446345	9606.ENSP00000379110	9606.ENSP00000378365
IL2	0.474	CCL1									4433376	4433340	9606.ENSP00000226730	9606.ENSP00000225842
IL15	0.473	CXCL13									4437305	4436695	9606.ENSP00000296545	9606.ENSP00000286758
CXCL12	0.473	TGFB1									4446453	4433189	9606.ENSP00000379140	9606.ENSP00000221930
CCL26	0.473	CSF2									4446345	4437349	9606.ENSP00000378365	9606.ENSP00000296871
CCL8	0.473	CCL27									4446293	4434715	9606.ENSP00000378118	9606.ENSP00000259631
CCL15	0.473	CX3CL1									4451829	4432567	9606.ENSP00000484078	9606.ENSP00000006053
CCL8	0.473	IL2									4446293	4433376	9606.ENSP00000378118	9606.ENSP00000226730
CCL26	0.473	CX3CL1									4446345	4432567	9606.ENSP00000378365	9606.ENSP00000006053
IL6	0.473	CCL26									4447254	4446345	9606.ENSP00000385675	9606.ENSP00000378365
CCL26	0.473	CXCL13									4446345	4436695	9606.ENSP00000378365	9606.ENSP00000286758
CSF2	0.472	CXCL6									4437349	4433365	9606.ENSP00000296871	9606.ENSP00000226317
CSF2	0.471	CCL13									4437349	4433341	9606.ENSP00000296871	9606.ENSP00000225844
IFNG	0.464	CCL1									4433446	4433340	9606.ENSP00000229135	9606.ENSP00000225842
CCL19	0.463	IL16									4438451	4437914	9606.ENSP00000308815	9606.ENSP00000302935
CXCL6	0.462	CCL22									4433365	4433070	9606.ENSP00000226317	9606.ENSP00000219235
IL10	0.461	CCL25									4448642	4445907	9606.ENSP00000412237	9606.ENSP00000375086
IL15	0.46	CCL21									4437305	4434713	9606.ENSP00000296545	9606.ENSP00000259607
CCL15	0.457	CXCL6									4451829	4433365	9606.ENSP00000484078	9606.ENSP00000226317
CCL19	0.456	IFNG									4438451	4433446	9606.ENSP00000308815	9606.ENSP00000229135
CCL3	0.453	MIF									4451253	4432873	9606.ENSP00000477908	9606.ENSP00000215754
CCL11	0.452	CXCL16									4437839	4437032	9606.ENSP00000302234	9606.ENSP00000293778
CSF2	0.448	MIF									4437349	4432873	9606.ENSP00000296871	9606.ENSP00000215754
CCL15	0.448	CXCL2									4451829	4449392	9606.ENSP00000484078	9606.ENSP00000427279
IL16	0.447	IFNG									4437914	4433446	9606.ENSP00000302935	9606.ENSP00000229135
CCL26	0.445	CXCL6									4446345	4433365	9606.ENSP00000378365	9606.ENSP00000226317
CCL26	0.444	CXCL16									4446345	4437032	9606.ENSP00000378365	9606.ENSP00000293778
CXCL6	0.444	CCL17									4433365	4433072	9606.ENSP00000226317	9606.ENSP00000219244
CXCL2	0.444	IL16									4449392	4437914	9606.ENSP00000427279	9606.ENSP00000302935
CCL23	0.443	IL6									4451581	4447254	9606.ENSP00000481357	9606.ENSP00000385675
IL16	0.442	MIF									4437914	4432873	9606.ENSP00000302935	9606.ENSP00000215754
CCL20	0.442	IL16									4442174	4437914	9606.ENSP00000351671	9606.ENSP00000302935
IL10	0.441	CCL26									4448642	4446345	9606.ENSP00000412237	9606.ENSP00000378365
CCL23	0.44	CX3CL1									4451581	4432567	9606.ENSP00000481357	9606.ENSP00000006053
CCL23	0.44	IL10									4451581	4448642	9606.ENSP00000481357	9606.ENSP00000412237
IL16	0.438	CX3CL1									4437914	4432567	9606.ENSP00000302935	9606.ENSP00000006053
IL6	0.436	CCL25									4447254	4445907	9606.ENSP00000385675	9606.ENSP00000375086
CSF2	0.432	CXCL16									4437349	4437032	9606.ENSP00000296871	9606.ENSP00000293778
CXCL2	0.424	CCL26									4449392	4446345	9606.ENSP00000427279	9606.ENSP00000378365
IL2	0.424	CCL13									4433376	4433341	9606.ENSP00000226730	9606.ENSP00000225844
CCL26	0.414	IL2									4446345	4433376	9606.ENSP00000378365	9606.ENSP00000226730
CXCL9	0.41	MIF									4442567	4432873	9606.ENSP00000354901	9606.ENSP00000215754
IL16	0.41	CCL21									4437914	4434713	9606.ENSP00000302935	9606.ENSP00000259607
CCL24	0.409	IL2									4448129	4433376	9606.ENSP00000400533	9606.ENSP00000226730
CCL15	0.407	IL6									4451829	4447254	9606.ENSP00000484078	9606.ENSP00000385675
CXCL5	0.406	MIF									4437222	4432873	9606.ENSP00000296027	9606.ENSP00000215754
CCL26	0.4	IL15									4446345	4437305	9606.ENSP00000378365	9606.ENSP00000296545
CCL25	0.4	IL2									4445907	4433376	9606.ENSP00000375086	9606.ENSP00000226730
IL15	0.4	MIF									4437305	4432873	9606.ENSP00000296545	9606.ENSP00000215754

## Sheet: enrichment
#node1	combined_score	node2
IL2RA	0.999	IL2
CCR3	0.999	CCL11
IL6	0.999	IL6R
IL10	0.998	IL10RA
IL15	0.998	IL2RB
CXCR4	0.998	CXCL12
EGFR	0.998	STAT3
IL2RG	0.998	IL2RB
JAK2	0.998	STAT3
FOXP3	0.997	CTLA4
TGFBR2	0.997	TGFB1
IL10	0.997	TNF
CCR2	0.997	CCL2
FOXP3	0.997	IL2
CX3CR1	0.997	CX3CL1
JAK1	0.997	STAT3
IL2RG	0.997	IL2
CXCR2	0.997	CXCL8
IL15RA	0.997	IL15
CSF2RA	0.997	CSF2RB
IL10	0.997	IL6
IL6	0.997	IL6ST
IFNGR1	0.997	IFNG
CXCR3	0.997	CXCL10
CCL21	0.997	CCR7
IL6	0.997	STAT3
CCL25	0.996	CCR9
IL10	0.996	IL1B
IL10	0.996	CXCL8
IL2	0.996	IL2RB
IL6	0.996	IL4
IL2RA	0.996	IL2RB
CXCR3	0.996	CXCL9
IL2RG	0.996	IL15
NFATC2	0.996	FOXP3
TGFBR1	0.996	TGFB1
CSF2RB	0.996	CSF2
CSF2RA	0.996	CSF2
IL2RG	0.996	IL4
CCL19	0.996	CCR7
CXCR3	0.995	CXCL11
IL10	0.995	STAT3
IL10	0.995	CCL2
CXCL1	0.995	CXCR2
TGFBR1	0.995	TGFBR2
CSF2	0.994	IL2
JAK1	0.994	IL10RA
IL2RA	0.994	IL2RG
IL15RA	0.994	IL2RG
CXCR2	0.993	CXCL5
CCL19	0.993	CXCL13
IL10	0.993	CSF2
IL15RA	0.993	IL2RB
CXCL8	0.992	IL4
CXCL8	0.992	IL1B
TNF	0.992	IL4
IL6R	0.992	STAT3
IL1B	0.991	IL4
CXCL13	0.991	CCL21
IL4	0.991	CCL2
IL6ST	0.991	IL6R
IL10	0.991	CXCL10
TNF	0.989	IL1B
CXCL11	0.988	CXCL10
CXCL10	0.988	CCL11
CXCL9	0.988	CXCL10
CXCL1	0.988	CXCL6
CXCL12	0.988	CCL25
CCL20	0.988	CXCL8
CXCL1	0.988	CCL20
CXCL2	0.987	CXCR2
CXCL1	0.987	CXCL10
IL6ST	0.987	STAT3
CXCL8	0.987	CXCL10
NFATC2	0.987	IL2
CCL20	0.986	CXCL11
FOXP3	0.986	IFNG
IL6	0.985	CXCL8
CCL7	0.985	CCR2
CXCL11	0.985	CCL1
CXCL1	0.985	CXCL8
CXCL9	0.984	CCL19
TNF	0.984	IL6
IL6	0.984	IL1B
IL2RA	0.984	FOXP3
IL10	0.983	CXCL1
CXCL12	0.983	CCL21
CXCL8	0.983	STAT3
CXCL12	0.983	CCL20
CXCL9	0.983	CXCL13
CXCL2	0.983	CXCL8
IL6	0.982	CCL2
CCL3	0.982	IL10
CXCR2	0.982	CXCL6
CCR3	0.982	CXCL11
CXCR4	0.981	STAT3
STAT3	0.981	CCL2
CXCL9	0.981	CXCL11
CXCR4	0.98	CXCL8
CCL20	0.98	CXCL5
IL4	0.98	CCL22
CXCL11	0.98	CXCL6
CXCL8	0.98	CCL2
STAT3	0.98	IL4
IL10	0.98	CCR2
CCR3	0.98	CCL26
CXCL2	0.98	CXCL1
CSF2	0.979	STAT3
CXCL2	0.979	CXCL10
CXCL1	0.979	CXCL5
CXCL2	0.979	IL10
JAK2	0.979	IFNGR1
IFNGR1	0.979	JAK1
CXCL2	0.979	CCL20
IL10	0.979	CCL20
CXCL2	0.978	CXCL11
IL10	0.978	JAK1
CCR3	0.978	CXCL10
JAK1	0.978	IL4
CXCR3	0.977	CXCL13
CXCL9	0.977	CCL21
CCR3	0.977	CCL13
IL2RA	0.977	CSF2
CCR3	0.976	CCL8
CCL25	0.976	CCL27
CXCL12	0.976	CCL19
TNF	0.976	STAT3
CXCL11	0.976	CXCL5
CXCL12	0.976	CXCL10
CXCL12	0.976	CXCL13
CXCR4	0.975	JAK2
IL6	0.975	JAK2
CXCR3	0.975	CCL11
TNF	0.975	IFNG
STAT3	0.975	IL10RA
CCL20	0.975	CXCL10
CXCL12	0.975	CXCL11
CXCL12	0.975	CCR2
CXCL10	0.974	CCL13
IL6	0.974	CXCL1
CXCL9	0.974	CXCL8
CCR3	0.974	CXCL9
CXCL10	0.974	CCL21
IL6ST	0.973	JAK1
IL6R	0.973	JAK1
CCL19	0.973	CXCL10
CXCL1	0.973	STAT3
CXCL12	0.973	CXCL9
TNF	0.973	CXCL8
CXCL10	0.973	CXCL5
CXCL10	0.972	STAT3
CXCL13	0.972	CCR7
CCR2	0.972	CCL13
CXCL10	0.972	CXCL13
CXCL12	0.972	CXCR3
CXCL12	0.972	CXCR2
CXCL12	0.972	CXCL8
IL10	0.972	IL4
CXCL12	0.972	STAT3
CXCL12	0.972	CCR7
CCL20	0.971	CCL19
CCL25	0.971	CCL21
CCL25	0.971	CCL19
CXCL9	0.971	CCL13
IL2RG	0.971	JAK1
CXCL10	0.971	CCR2
CXCL11	0.971	CCL13
CXCL2	0.971	CXCL12
IL10	0.971	CCL22
TNF	0.971	CCL2
CXCL9	0.971	CCL20
CXCL10	0.97	CX3CL1
CXCL11	0.97	CXCL13
CCR3	0.97	CCL24
CCR2	0.97	CX3CL1
CXCL2	0.969	CXCL6
CXCR4	0.969	CCL21
CXCL1	0.969	CXCL11
CXCL12	0.969	CCL11
CCL20	0.969	STAT3
CXCL1	0.969	CX3CL1
CCL19	0.969	CXCL11
STAT3	0.969	IL2
CXCL12	0.969	CXCL1
CCL25	0.968	CXCL11
IL6	0.968	JAK1
CXCL9	0.968	CCR2
CXCL11	0.968	CXCL8
CXCL10	0.968	CCR7
CXCL11	0.968	CCL21
CXCR3	0.967	CCL21
CXCL9	0.967	CCR7
CXCL8	0.967	CX3CL1
CCL25	0.967	CCL20
CXCL8	0.967	CCR2
CXCL10	0.967	CCL1
CXCR3	0.967	CCL19
CCL20	0.966	CXCL13
CXCL12	0.966	CX3CL1
CCR3	0.966	CXCL12
CCL20	0.966	CCR7
IL2RA	0.966	STAT3
CXCL1	0.966	CCR2
CXCR4	0.966	CXCL13
CSF2RB	0.966	JAK2
JAK1	0.966	EGFR
CCL21	0.966	CCL13
CCL25	0.966	CCR7
CSF2RB	0.965	IL2RB
CCL19	0.965	CCR2
CCL25	0.965	CXCL13
CXCR3	0.965	CXCL8
CXCR3	0.965	CCL20
JAK1	0.965	IL2
CXCL12	0.965	CXCL5
CXCR2	0.965	CXCL10
STAT3	0.965	IL1B
CXCR4	0.965	CXCL10
CXCL10	0.965	CXCL16
CXCR4	0.965	CCL19
JAK2	0.965	IL6ST
CXCL1	0.965	CXCL13
CTLA4	0.964	IL2
CXCL2	0.964	CXCL5
IL4	0.964	IL2
CXCL5	0.964	CXCL13
STAT3	0.964	TGFB1
CXCL9	0.964	CXCL16
CXCL9	0.964	CCL1
CCR2	0.964	CCL21
CXCR4	0.964	CXCL1
CXCL2	0.964	CCR2
CCL19	0.963	CCL13
CCL20	0.963	CXCL6
CXCL1	0.963	CCL1
CXCL9	0.963	CX3CL1
JAK1	0.963	IL2RB
CCR3	0.963	CCL19
CXCR4	0.962	CXCL11
CXCL12	0.962	CCL13
CXCL16	0.962	CX3CL1
CXCL12	0.962	JAK2
JAK2	0.962	CSF2
CCL8	0.962	CCR2
CCL20	0.962	CCR2
CXCL12	0.962	CXCL16
CXCL12	0.962	CX3CR1
CXCL13	0.961	CCL1
CCL25	0.961	CXCL9
CCL20	0.961	CCL27
CXCR3	0.96	CX3CL1
CXCL2	0.96	CCL21
CXCL12	0.959	CXCL6
CXCL1	0.959	CXCL16
CXCR4	0.959	CX3CL1
CXCL8	0.959	CCL13
CCL20	0.959	CCL1
CXCL5	0.959	CX3CL1
CXCL5	0.959	CCL1
IL6	0.959	CSF2
CXCL12	0.959	CCR9
IL6	0.959	IL2
CCL19	0.959	CCL21
CXCL8	0.958	CCL1
CCR3	0.958	CXCL8
CXCL1	0.958	CXCR3
JAK1	0.958	IL15
IL10	0.958	FOXP3
CCL20	0.958	CX3CL1
CCL20	0.958	CXCL16
JAK2	0.958	IL6R
CCL19	0.958	CCL1
IL15	0.958	STAT3
CCL11	0.958	CCR2
CXCL2	0.958	CX3CL1
CXCL8	0.958	CCR7
CXCL16	0.957	CXCL13
CCL25	0.957	CCL1
CXCL1	0.957	CCL19
CXCL2	0.957	CCL1
CXCL2	0.957	CXCL13
CX3CR1	0.957	CXCL10
CCL25	0.957	CXCR3
CXCL11	0.957	CXCL16
CCL25	0.957	CCL13
IL10	0.957	IL2
CCL20	0.957	CCL13
CXCR4	0.957	CXCL9
CCL25	0.957	CXCL10
CXCL8	0.957	CCL21
TNF	0.957	IL2
CXCR2	0.957	CX3CL1
CCL25	0.957	CXCL16
CCR9	0.957	CCL19
CXCL9	0.957	CXCR2
IL2RA	0.956	JAK1
CXCR3	0.956	CCL13
CXCL11	0.956	CCR2
CXCL2	0.956	CXCR4
CXCL1	0.956	CCL13
CXCL11	0.956	CX3CL1
CCR3	0.956	CCL7
CCL21	0.956	CCL1
CXCL5	0.956	CCL13
CCL25	0.956	CXCL5
CCL19	0.956	CXCL16
CCL19	0.956	CXCL8
CCL19	0.956	CXCL5
CXCL9	0.956	CCL27
CCR3	0.956	CCL21
CXCL8	0.956	CXCL16
IL10	0.956	CCL19
CXCR4	0.956	CCL20
TNF	0.956	CSF2
CCR9	0.956	CCL21
CXCL10	0.955	CCL27
CXCL11	0.955	CCR7
CXCL5	0.955	CXCL16
CXCL1	0.955	CX3CR1
JAK2	0.955	IL2RG
CCL21	0.955	CX3CL1
CXCR2	0.955	CXCL13
CXCL5	0.955	CCR2
CCL27	0.955	CCL21
CXCL16	0.954	CXCL6
JAK2	0.954	IL4
CXCR4	0.954	CCL25
CCR2	0.954	CCL1
CCL19	0.954	CX3CL1
CXCL1	0.954	CCL21
CXCL2	0.954	CXCR3
CCL25	0.954	CXCL6
CXCL2	0.954	CXCL16
CCL20	0.954	CXCR2
CXCR3	0.954	CXCL16
CXCL12	0.954	CCL1
CXCL13	0.954	CCL13
JAK2	0.954	IL2
CXCR2	0.954	CXCL11
CXCR4	0.954	CXCL5
CXCL16	0.954	CCL21
CSF2RB	0.954	IL2RG
CXCL1	0.953	IL1B
CXCR3	0.953	CXCL5
JAK2	0.953	IFNG
CCL19	0.953	CCL27
CXCL6	0.953	CX3CL1
CXCL6	0.953	CCL13
CCR3	0.953	CX3CL1
CCR3	0.953	CCL20
CXCL1	0.953	CCL27
CXCL2	0.953	CCL19
STAT3	0.953	IL2RB
CSF2RA	0.952	STAT3
JAK1	0.952	IFNG
CXCL1	0.952	CCL25
CCR3	0.952	CCL1
CCR3	0.952	CXCL1
CCL27	0.952	CCL13
CCL25	0.952	CX3CL1
CXCL13	0.952	CXCL6
CCR2	0.952	CXCL13
CCL25	0.951	CCR2
CXCL2	0.951	STAT3
CCR3	0.951	CCL25
CXCR4	0.951	CCL11
CXCL16	0.951	CCL27
CCR3	0.951	CXCL13
CXCR4	0.951	CXCL16
CX3CR1	0.951	CXCL8
CXCL12	0.951	CCL27
CCR3	0.951	CXCL5
CXCL13	0.951	CX3CL1
IL15	0.95	IL2
CXCL8	0.95	CCL27
JAK1	0.95	CSF2
CCL1	0.95	CX3CL1
IL6	0.95	FOXP3
IL1B	0.95	CCL2
CCL27	0.95	CCL1
CCR7	0.95	CX3CL1
CXCR3	0.95	CCL1
CXCL5	0.95	CCL21
CCL20	0.95	CCR9
CXCL16	0.949	CCL13
JAK2	0.949	IL2RB
CXCL16	0.949	CCL1
CX3CR1	0.949	CCL21
CXCL9	0.949	CX3CR1
CXCR2	0.949	CCL19
CSF2RB	0.949	JAK1
CCR2	0.949	STAT3
CXCL13	0.949	CCL27
CCR7	0.949	CCL1
CCL25	0.948	CXCL8
CXCL2	0.948	CCL25
CXCR2	0.948	CCL21
JAK2	0.948	IL1B
CXCL1	0.948	CCR7
CCL19	0.948	CXCL6
CXCL16	0.947	CCR2
CXCL2	0.947	CX3CR1
CX3CR1	0.947	CXCL16
CCL20	0.946	CX3CR1
CCL3	0.946	STAT3
CXCL2	0.946	CCL13
CCL11	0.946	IL4
CX3CR1	0.946	CCL19
IL10	0.946	IFNG
CXCL6	0.946	CCL1
CCR9	0.945	CXCL10
CCR9	0.945	CCL27
CXCR2	0.945	CXCL16
CCL27	0.945	CCR7
CXCL11	0.945	CCL27
CCL3	0.945	IL1B
CCR9	0.945	CXCL13
CCR3	0.944	CXCL2
CXCR3	0.944	CCL27
CX3CR1	0.944	CXCL11
CCL13	0.943	CX3CL1
JAK2	0.943	JAK1
CXCL8	0.942	CXCL6
CXCL5	0.942	CCL27
CXCL8	0.942	CXCL5
CXCL9	0.942	CCR9
CCR9	0.942	CXCL11
CXCR2	0.942	CCL1
CSF2RA	0.942	JAK2
CXCL10	0.941	CCL2
CXCL2	0.941	CCR7
CCL25	0.941	CX3CR1
CXCR4	0.941	CXCL6
CCR2	0.941	CXCL6
STAT3	0.941	CCL22
CXCR3	0.941	CXCL6
CSF2RB	0.94	STAT3
CCR3	0.94	CCL27
CCL21	0.94	CXCL6
CXCL16	0.94	CCR7
CX3CR1	0.94	CCL1
CSF2	0.94	IL2RB
IL6	0.939	IFNG
CXCL2	0.939	CCL27
CX3CR1	0.939	CXCL13
CSF2RA	0.939	IL2RA
CCR9	0.939	CXCL16
JAK2	0.939	IL2RA
CCR7	0.938	CCL13
CXCL5	0.938	CCR7
IFNG	0.938	IL2
CX3CR1	0.938	CXCL5
CCR3	0.938	CXCL16
CCL25	0.938	CXCR2
CXCR4	0.937	CCL27
CCL27	0.937	CXCL6
CCL27	0.937	CX3CL1
CCR9	0.937	CX3CL1
CXCR4	0.937	CCL1
CCL15	0.937	CCR3
CXCR2	0.937	CCL13
CSF2RA	0.937	IL2RB
CX3CR1	0.936	CCL27
CCL11	0.936	STAT3
CXCR4	0.936	CCL13
CCR9	0.935	CXCL8
IL2RG	0.935	STAT3
CSF2RA	0.935	IL2RG
CCR9	0.935	CCL1
CCR2	0.934	CCL27
CX3CR1	0.933	CCR2
CXCL10	0.933	CXCL6
IL2RG	0.933	CSF2
CX3CR1	0.932	CCL13
CXCR2	0.932	CCL27
CXCL2	0.932	IL6
CCR3	0.931	CXCL6
CXCL2	0.93	CXCL9
IL2RA	0.93	IL4
CCR9	0.93	CXCL5
IL2RA	0.93	IL15
CSF2RB	0.93	IL2RA
CXCL2	0.929	CCR9
FOXP3	0.929	IL4
CXCR3	0.929	CCR7
CCL19	0.928	STAT3
CXCL1	0.928	CCR9
JAK2	0.928	EGFR
CCR9	0.926	CCL13
CX3CR1	0.926	CCL2
CX3CR1	0.926	CXCL6
CXCR3	0.926	CCR2
IL10	0.925	CTLA4
CSF2RA	0.925	IL2
CCL3	0.923	CXCR2
IL15RA	0.922	STAT3
IL15RA	0.922	JAK1
CSF2RA	0.922	JAK1
CCR9	0.922	CXCL6
IL4	0.921	IFNG
IL6	0.921	IL2RA
IL6	0.921	EGFR
CXCL5	0.921	CXCL6
CXCR4	0.921	CCR2
CSF2	0.921	IL4
CCR3	0.92	CXCR3
CXCL11	0.92	IFNG
CTLA4	0.92	IL4
CCR3	0.919	CXCR2
CCR3	0.919	CCR2
CXCR2	0.919	CCR2
CCR9	0.919	CCR2
CXCL9	0.919	CXCL6
CCR7	0.919	CXCL6
CSF2RB	0.919	IL2
CCR2	0.919	CCR7
CX3CR1	0.918	CCR9
CXCR4	0.917	CCR7
CCL20	0.917	CCL21
CXCR3	0.917	CX3CR1
CCR3	0.916	CXCR4
CCL3	0.916	IL6
CCL13	0.916	CCL1
CCL3	0.916	CCR3
CCR3	0.916	CCR7
CXCL9	0.916	CXCL5
CCR3	0.915	CCR9
CX3CR1	0.915	CCR7
CXCR3	0.915	CCR9
CXCR4	0.915	CX3CR1
CXCL1	0.915	CXCL9
CX3CR1	0.915	CXCR2
CXCR4	0.915	CXCR3
CXCR4	0.914	CXCR2
CSF2	0.913	CCL2
CCR3	0.913	CX3CR1
CCL20	0.913	IL1B
CXCR4	0.913	CCR9
CXCR2	0.913	CCR7
CCR3	0.912	CCL2
CXCL8	0.912	CXCL13
CXCR3	0.912	CXCR2
CCR9	0.91	CCR7
FOXP3	0.909	STAT3
CCR9	0.907	CXCR2
CCL3	0.907	CXCL10
CXCL8	0.906	CSF2
CXCL2	0.906	IL1B
CCL3	0.903	CCR2
CXCL2	0.903	CCL2
CCL8	0.903	CXCL10
CXCL10	0.902	IFNG
CXCL1	0.902	CCL2
IL1B	0.902	IFNG
IL15	0.902	IL4
IL1B	0.9	IL2
CCL7	0.9	CXCL6
TNF	0.897	IL15
CCL8	0.896	CXCL8
CXCR2	0.895	CCL2
IL6R	0.894	IL2
IL10	0.894	IL2RA
CCR2	0.893	CCL22
CCL3	0.891	TNF
CSF2	0.891	IL1B
CCL3	0.89	CXCR3
CXCL13	0.89	CCL2
CXCL8	0.887	IFNG
CXCL9	0.885	CCL2
JAK2	0.885	CCR2
IL6	0.884	CXCL10
IL6	0.883	IL15
TNF	0.883	FOXP3
CXCR4	0.883	CCL2
CXCR3	0.882	CCL2
IL2RA	0.881	IFNG
IL10	0.88	EGFR
TNF	0.88	CXCL10
CXCL10	0.876	IL1B
CCL7	0.875	CXCR3
CSF2	0.874	EGFR
IL6	0.873	CCL20
CCR7	0.873	CCL17
CCL15	0.873	CCL2
CCL3	0.871	CXCR4
CCL3	0.869	CCR7
CCR3	0.867	CCL17
CXCR3	0.866	CCL17
CCL3	0.866	CXCL8
CXCL5	0.865	IL1B
CCR7	0.863	CCL22
CXCL8	0.863	IL2
CCR7	0.862	CCL2
CXCR3	0.86	CCL22
TNF	0.859	CCL20
IL4	0.858	CCL17
CTLA4	0.856	IFNG
CCR2	0.854	CCL17
IL10	0.853	IL6R
CCL3	0.851	CXCL2
CCL3	0.85	CXCL9
CXCL9	0.849	IFNG
CCL23	0.849	CCL21
CCR3	0.848	CCL22
CCR9	0.848	CCL11
CCL8	0.846	CXCL9
IL10	0.846	IL15
CCL3	0.844	CX3CR1
TNF	0.843	CCR7
CCL3	0.842	CXCL1
CCL25	0.84	CCL17
IL6	0.839	CXCL12
IL6	0.839	TGFB1
CTLA4	0.839	IL15
CCL11	0.838	CXCL5
IL6	0.837	CXCL5
CCL7	0.837	CXCR2
CXCL9	0.834	IL4
IL6	0.831	IL10RA
CCL11	0.83	CSF2
IL4	0.828	IL10RA
CXCR4	0.828	CCL22
IL4	0.828	IL2RB
CXCL2	0.827	CCL8
CCL8	0.825	CXCR3
CXCR2	0.825	CCL11
NFATC2	0.823	IL4
CXCR4	0.823	CCL17
CXCL1	0.823	CCL11
CXCR4	0.821	CCL7
IFNG	0.821	IL2RB
IL10	0.82	TGFB1
IL10	0.82	IL2RB
IL10	0.82	CCL11
CCL2	0.819	CX3CL1
NFATC2	0.819	CTLA4
TNF	0.819	CXCR4
CXCL9	0.818	CCL11
CCR7	0.818	IL4
CXCL8	0.817	EGFR
CTLA4	0.817	CCR7
IL6R	0.816	IL4
CCL8	0.816	CXCL6
IL15	0.816	IFNG
CSF2	0.815	IFNG
CXCL5	0.815	CCL2
IFNG	0.815	TGFB1
TNF	0.815	IL2RA
CSF2	0.814	IL15
CCL7	0.814	CXCL10
FOXP3	0.814	IL15
TNF	0.813	CXCL1
CCL7	0.813	CCR7
TNF	0.812	CXCL12
IL10RA	0.812	IL2
EGFR	0.811	IL2
CXCL10	0.811	CSF2
CXCR3	0.81	IFNG
CXCL1	0.81	CCL7
IL10	0.809	CXCR3
CSF2	0.809	CXCL5
CCL7	0.809	CX3CR1
CXCR4	0.809	IL6
IL6	0.808	CCL11
IL10	0.807	IFNGR1
IL6	0.807	CCL7
CCL8	0.806	CXCL11
CXCR4	0.805	CCL8
CCR2	0.805	IL4
CXCL8	0.804	CCL11
CXCL10	0.804	IL15
TNF	0.804	CTLA4
CCL7	0.804	CXCL5
IL10	0.803	CX3CR1
IL6	0.803	CCR7
IFNG	0.803	IL10RA
CCL24	0.802	CCR2
CXCL8	0.802	IL15
CCL8	0.802	CXCR2
TNF	0.801	CX3CL1
CXCL12	0.801	CCL2
CXCL10	0.799	IL4
IL15	0.799	IL1B
CXCR3	0.798	IL2
IFNG	0.798	CCL2
CXCR2	0.797	CCL17
IL10	0.797	CXCL12
CCL11	0.797	IL15
IL2	0.795	CCL2
CCL20	0.795	CCL2
CCL19	0.795	CCL22
CCL3	0.793	CSF2
CCL26	0.792	CX3CR1
IL6	0.792	CX3CR1
IL6	0.791	CTLA4
CXCL1	0.791	CSF2
CCL7	0.791	CXCL8
CXCR2	0.79	CCL22
IL6R	0.79	CSF2
CXCL10	0.788	IL2
TNF	0.785	TGFB1
CCL26	0.784	IL4
IFNGR1	0.784	IL4
CCL24	0.784	CCL21
IL6	0.783	IFNGR1
CCL11	0.783	CCR7
CCR9	0.782	CCL17
TNF	0.782	CXCR2
CCL24	0.781	CXCR3
IL6R	0.78	IL15
STAT3	0.779	IFNG
CCL8	0.779	CCR7
EGFR	0.778	IL4
CX3CR1	0.776	CCL22
IL1B	0.776	CCL13
IL10	0.775	CCL7
CCL24	0.774	CXCR2
CXCL8	0.774	CTLA4
CXCR4	0.771	EGFR
IL15	0.771	IL10RA
CCR9	0.771	CCL2
CCL3	0.77	CCR9
IL6R	0.769	IFNG
CCL3	0.769	IFNG
CSF2	0.769	IL10RA
CCR9	0.768	CCL22
IL10	0.767	CXCL5
CX3CR1	0.766	CCL17
EGFR	0.766	IFNG
IFNGR1	0.765	IL2
CCL15	0.765	CCR2
IL2RG	0.765	IFNG
IL10	0.764	IL2RG
TNF	0.763	CCL11
TNF	0.763	CXCL13
CXCL2	0.762	TNF
CCL8	0.762	CX3CR1
CX3CR1	0.762	CCL11
IL15	0.761	CCL2
CCL19	0.76	CCL2
IL6	0.76	IL2RB
CCL7	0.76	CCR9
FOXP3	0.76	CCR7
IL4	0.76	CX3CL1
IL2RA	0.759	CTLA4
CCL11	0.759	IL2
CCR7	0.759	IL2
CCL7	0.757	CXCL9
CXCL2	0.756	CCL7
CCL8	0.756	CCR9
IL6	0.754	CXCL9
IL10	0.753	CXCL9
FOXP3	0.753	TGFB1
CXCL11	0.751	CCL11
CCL7	0.75	CCL20
CXCR4	0.749	IL4
CCL21	0.749	CCL17
CCL26	0.749	CCR2
CCL24	0.749	CCL17
CCL3	0.747	IL4
IL6	0.747	CXCL6
CXCL10	0.747	CCL22
TNF	0.747	CXCL9
CXCL10	0.745	CCL17
IL10	0.745	IL6ST
CXCL11	0.744	CCL2
IL6	0.744	IL2RG
CSF2RA	0.744	IL6
CCL3	0.743	CXCL5
CCL24	0.742	CCR7
CCL3	0.742	CCL20
CCL3	0.742	CXCL11
CCL24	0.741	CXCL11
CTLA4	0.739	CSF2
JAK2	0.738	IL10RA
CCL26	0.738	CXCR3
CCL7	0.737	CCL19
IL1B	0.736	TGFB1
CXCL9	0.736	CCL17
CCR2	0.735	IL2
CCL2	0.733	CCL22
IL10	0.732	CCR7
CXCR3	0.732	CSF2
CXCL12	0.731	EGFR
CSF2RA	0.731	IL4
CCL24	0.73	CX3CR1
CCL15	0.73	CXCR2
CCL11	0.728	CCL22
IL15	0.728	EGFR
FOXP3	0.728	CXCR3
CXCR4	0.728	FOXP3
CCL15	0.727	CXCR3
IFNG	0.726	CX3CL1
CCL2	0.726	CCL17
CCL15	0.725	CXCR4
IFNGR1	0.725	IL15
CCL3	0.724	IL2
FOXP3	0.723	CSF2
IL4	0.723	CCL1
IL6ST	0.722	IFNG
CXCL6	0.721	CCL2
CCL24	0.72	CCR9
IFNGR1	0.72	CSF2
IL6R	0.719	CCL2
CCL15	0.719	CCR7
IL10	0.718	CSF2RA
CCL20	0.718	CSF2
CSF2RA	0.718	IL15
TNF	0.718	CCL7
CCL1	0.717	CCL17
CCR3	0.717	IL2
CCL24	0.716	CXCR4
CCL7	0.716	CX3CL1
TNF	0.716	EGFR
CCL3	0.715	CCL19
CCL15	0.715	CCR9
CXCL9	0.715	IL15
CCL3	0.715	CXCL12
JAK2	0.713	CXCR2
TNF	0.713	CXCR3
CXCL9	0.712	CCL22
CCL24	0.712	CCL22
CCL7	0.712	CXCL11
IL6ST	0.712	IL4
CXCL2	0.71	CSF2
CXCL9	0.709	CSF2
CTLA4	0.709	IL2RB
CSF2RB	0.708	IL15
CCL1	0.708	CCL2
IL4	0.707	CCL13
CCL26	0.707	CXCR2
IL6ST	0.705	IL2
CXCL9	0.704	IL2
IL6	0.704	CCR2
CXCL1	0.704	IL4
CXCR3	0.703	CTLA4
CCL20	0.702	CCL17
IL10	0.702	CCL17
CCL3	0.702	IL15
CCL19	0.702	CCL17
CCL20	0.701	CCL22
CCL15	0.701	CX3CR1
CCL11	0.7	IL1B
TNF	0.7	CCL13
IL4	0.7	TGFB1
IL6	0.7	CSF2RB
TNF	0.699	CCR2
CXCL1	0.698	IL2
CCL8	0.698	CCL19
CXCR3	0.698	IL2RB
CCL3	0.698	CX3CL1
JAK2	0.698	CXCR3
CXCL1	0.696	CCL8
CCL7	0.694	CSF2
IL6ST	0.694	IL15
FOXP3	0.694	IL2RB
CXCR4	0.694	CCL26
CXCR3	0.693	STAT3
NFATC2	0.693	IFNG
CSF2RB	0.693	IL4
CCL11	0.692	CCL1
CXCL2	0.692	CCL11
IL1B	0.692	CXCL6
CCL11	0.691	CX3CL1
IL6	0.69	CXCL16
CCL3	0.69	CXCL13
CCL8	0.689	CXCL5
IL6ST	0.689	CSF2
IL16	0.688	CCL11
CCL21	0.688	CCL22
CCR9	0.688	IL4
CCL8	0.687	CCL20
IL6	0.687	CXCL11
CCL11	0.685	IFNG
CX3CR1	0.685	IL2
TNF	0.685	IL6R
CCR7	0.685	IL2RB
JAK2	0.684	CCR7
CCR3	0.684	IL4
CXCL1	0.684	CCL17
CXCR4	0.683	IL15
IL16	0.683	IL15
CXCL13	0.683	CCL17
TNF	0.682	NFATC2
IL6	0.681	CX3CL1
CXCL8	0.681	IL16
CXCR3	0.681	IL4
CXCL11	0.681	CCL22
CCL24	0.68	CXCL9
CCL1	0.68	CCL22
CSF2	0.679	CCR7
IL15	0.679	CCR7
IL10	0.679	CSF2RB
IL6	0.679	MIF
CCL11	0.678	CCL27
CCL15	0.678	CCL24
CCL26	0.677	CCR9
CXCL11	0.677	CCL17
IL6	0.676	CCL17
IL10	0.676	CX3CL1
CXCL9	0.676	IL1B
TNF	0.676	CCL17
CXCL8	0.676	CCL17
IL6	0.676	CCL22
CXCL8	0.675	MIF
CXCL1	0.674	CCL22
CCL8	0.673	CCL2
CXCR2	0.673	STAT3
CCL24	0.673	CCL1
CCL2	0.673	TGFB1
CXCL8	0.672	CCL22
CXCR4	0.672	IL2
CCL24	0.672	CCL19
TNF	0.672	CXCL5
CXCR4	0.672	IFNG
CCL26	0.671	CCR7
CCL27	0.671	CCL17
CXCL12	0.67	CCL7
FOXP3	0.67	IL2RG
CSF2RA	0.67	IFNG
JAK2	0.67	CXCL10
NFATC2	0.67	STAT3
FOXP3	0.669	CCL22
CTLA4	0.669	STAT3
CCL24	0.669	IL4
IL6	0.669	IL16
CXCL12	0.669	CSF2
IL6	0.669	CXCR2
CCL24	0.668	CXCL10
IL10	0.668	IL16
CXCL1	0.666	IFNG
IL6	0.664	CCL8
FOXP3	0.664	CCR9
CCL23	0.664	CCL24
TNF	0.663	CCL22
CXCL8	0.661	TGFB1
FOXP3	0.66	CCL2
IL6	0.66	CXCR3
CXCL10	0.657	IL16
CXCL5	0.657	CCL17
CCL7	0.657	IL4
JAK2	0.657	CCR9
CCL23	0.657	CCL7
CCR3	0.656	JAK2
IL2	0.656	TGFB1
JAK2	0.655	CX3CR1
IL16	0.655	CCL2
IL6	0.655	NFATC2
CXCL12	0.654	CCL22
FOXP3	0.654	CXCL10
CSF2	0.654	CCL17
IL15RA	0.653	IL2
CSF2RB	0.652	IFNG
CXCR4	0.651	CTLA4
CCL24	0.651	CXCL13
FOXP3	0.651	IL10RA
CXCL1	0.651	IL15
CCL24	0.65	CCL13
CCL2	0.65	MIF
CSF2	0.649	CCL22
CXCR2	0.649	EGFR
TNF	0.649	MIF
CXCL12	0.647	CCL17
IL10	0.646	CXCR4
IL10	0.646	CXCL6
JAK2	0.645	CTLA4
CXCL9	0.645	IL16
CXCL1	0.645	EGFR
CCL17	0.644	CX3CL1
CCL26	0.644	CXCL10
CCL22	0.644	CX3CL1
CCL26	0.643	CCL2
TNF	0.643	CXCL11
CCL7	0.643	IL1B
IL16	0.642	IL2
TNF	0.642	IL10RA
CCL23	0.642	CCL20
CCL19	0.642	CCL11
IL10	0.641	CXCL11
IL10	0.641	MIF
CXCL13	0.64	CCL22
CXCL10	0.639	CTLA4
IL10	0.637	CXCL13
CXCR4	0.637	TGFB1
CCL7	0.636	IL15
IL10	0.636	CCL8
CCL24	0.636	CXCL5
IL16	0.634	IL4
FOXP3	0.633	CXCL8
IL6	0.633	CXCL13
TNF	0.632	CCL8
IL2RA	0.63	CXCL8
CCL19	0.63	IL2RB
CCL20	0.63	IL4
CCL11	0.629	CXCL13
CCL20	0.628	IFNG
CSF2	0.628	CX3CL1
CCR7	0.628	IFNG
IL2RA	0.626	CXCL9
CCL8	0.624	CCL13
CCL15	0.622	CCL1
IL2RG	0.62	IL10RA
CXCR3	0.619	IL15
CSF2	0.618	CCR2
CCL8	0.617	CXCL13
CCL24	0.616	CXCL8
CCL23	0.613	CCL19
CXCL5	0.613	IFNG
IL10	0.612	JAK2
TNF	0.61	IL16
CCL23	0.61	IL4
TNF	0.609	CX3CR1
CCL3	0.608	IL16
CCL8	0.608	IL1B
CCL3	0.607	TGFB1
CXCL2	0.607	IL4
FOXP3	0.606	CCR2
TNF	0.606	JAK2
CSF2RB	0.605	IL10RA
CCL20	0.605	CCL11
CCL7	0.604	CXCL13
CCL26	0.603	CXCL9
IL6R	0.601	CXCL8
CCL24	0.601	CXCL1
IL6R	0.6	IL10RA
FOXP3	0.599	CXCL9
CXCL16	0.598	CCL2
CXCR2	0.598	MIF
CCL25	0.597	CCL22
CCL11	0.597	CXCL6
CXCL5	0.596	CCL22
CCL24	0.596	CCL25
CCL3	0.596	IL2RA
CCL8	0.596	IL4
CXCL12	0.595	CCL8
CCL7	0.595	IL16
CCL15	0.593	IL4
CTLA4	0.593	CCL2
CCL26	0.593	CXCL11
IL10	0.592	CXCR2
CCL7	0.592	IL2
CCR2	0.592	IL1B
CXCL9	0.592	CTLA4
CXCR4	0.591	CSF2
CCL3	0.591	CXCL16
IL16	0.59	CCL17
IL16	0.59	CSF2
IL2	0.589	CCL22
CTLA4	0.589	IL10RA
CXCL1	0.589	IL16
IL2RA	0.589	CXCL10
TGFBR1	0.588	EGFR
CXCL2	0.588	CCL22
IL15	0.588	CX3CL1
CCL27	0.588	CCL22
CXCL12	0.588	IL4
CCL8	0.587	CSF2
CCR2	0.585	IL10RA
CXCL2	0.584	CCL17
CCR3	0.583	IL10
FOXP3	0.583	CCL17
CCL8	0.583	CXCL16
CCL15	0.582	CCL11
CXCL13	0.582	IL4
CCL7	0.582	CCL27
CXCL12	0.582	IL2
CCL3	0.581	CXCL6
CXCL2	0.581	IFNG
IL2	0.581	CCL17
IL2RA	0.581	IL1B
TNF	0.581	CCL19
IFNGR1	0.58	IL10RA
CTLA4	0.58	CCR2
CCL23	0.579	CXCL9
CCL24	0.579	CCL20
CCL23	0.579	CCL2
NFATC2	0.578	CXCL8
CXCL12	0.578	TGFBR2
CCL23	0.577	CXCL10
CXCL2	0.577	CCL24
IL2RG	0.577	CTLA4
CCL3	0.577	CCL25
IL1B	0.577	CX3CL1
CCL25	0.577	CCL11
CCR7	0.576	IL10RA
CCL26	0.576	CCL21
CCL24	0.576	IL16
IL6	0.576	CCL13
IL15	0.576	CXCL5
CXCL11	0.575	IL4
IL6R	0.575	IL1B
TNF	0.575	CCL21
CXCL5	0.575	IL4
CCL23	0.574	CCL1
CCL15	0.574	CXCL5
IL16	0.574	CCL27
IL6	0.574	CCL19
IL10	0.573	CCL1
CXCL11	0.573	CSF2
CCL23	0.573	CXCL5
CCL15	0.572	CCL20
CCL25	0.572	CCL7
CCL8	0.571	IL15
TNF	0.571	CXCL16
IL16	0.571	CXCL13
CCR3	0.571	IL6
CCL26	0.571	CCL22
CCL23	0.57	CCL25
FOXP3	0.57	IL1B
CXCL11	0.57	IL1B
IL10	0.57	CCL21
CX3CR1	0.57	IL4
IL10	0.569	CCL24
CTLA4	0.569	CCL27
CXCL11	0.568	IL15
IL2RA	0.568	CCR7
CXCR2	0.568	IL1B
CCL23	0.568	CCL22
IL15	0.567	CCL22
CCL26	0.567	CXCL8
IL6	0.567	CCL21
FOXP3	0.566	CCL20
IL2RA	0.566	IL6R
CCL8	0.565	CCL25
CTLA4	0.564	EGFR
CCL7	0.563	CXCL16
CCL20	0.563	IL2
CXCR4	0.563	MIF
IL6	0.562	CCL1
CCR3	0.562	TNF
IFNG	0.561	CCL22
CTLA4	0.561	CCL22
IL2RA	0.561	CCL11
IL10	0.561	CCR9
CCL19	0.56	IL4
CSF2	0.56	CCL1
CCL19	0.56	CSF2
IL10RA	0.56	IL2RB
CXCL11	0.56	IL16
IL2	0.558	CX3CL1
CCL23	0.558	CXCL1
CSF2	0.557	CCL21
CCL15	0.557	CXCL13
CCL25	0.557	CCL2
CCL23	0.557	CXCL13
CXCL11	0.557	IL2
IL15	0.556	CCL27
CCL21	0.556	IL4
EGFR	0.556	TGFB1
CXCR4	0.556	JAK1
CCL23	0.555	CXCL11
TGFBR2	0.554	IL1B
IL16	0.554	CCL1
CCL15	0.553	CCL25
CCL23	0.552	CXCL6
CXCL16	0.552	CCL17
CCL24	0.551	CX3CL1
CCL19	0.551	IL2
CCR2	0.55	IFNG
CCL24	0.55	IL6
CCL7	0.55	IFNG
IL16	0.549	IL1B
CCL27	0.549	IL4
TNF	0.549	JAK1
CCL24	0.548	CXCL16
CCL24	0.548	CCL27
IFNG	0.546	CCL17
CCL15	0.546	CXCL9
CCL23	0.545	CCL11
CCL3	0.545	CTLA4
IL10	0.544	CXCL16
CXCL5	0.544	EGFR
CCL21	0.543	IL2
IL10	0.543	NFATC2
CCL24	0.543	CSF2
CCL23	0.542	CXCL2
CCL15	0.542	CXCL10
CCR3	0.54	CSF2
CCL27	0.54	CCL2
CCL3	0.538	FOXP3
TNF	0.538	CCL1
CCL27	0.537	IL2
CXCL2	0.537	IL2
TNF	0.536	IL2RB
CXCL12	0.536	IL16
CXCL12	0.536	IL1B
CX3CR1	0.536	IL1B
CXCL13	0.536	IL2
CCL3	0.536	IL10RA
CXCL12	0.536	CCL26
CCL26	0.535	CCL27
IL16	0.535	CCL13
JAK2	0.534	CXCL8
IL1B	0.533	MIF
CX3CR1	0.533	IL10RA
CCL15	0.533	IL16
CXCR2	0.533	IL4
CCR9	0.533	CTLA4
CXCL16	0.532	IFNG
CCL24	0.532	TNF
CSF2	0.532	CCL27
CTLA4	0.531	CCL21
CXCL2	0.531	IL15
IL2RA	0.53	CCL2
CXCR2	0.53	CSF2
CX3CR1	0.53	CSF2
FOXP3	0.53	CX3CR1
CXCL12	0.53	IL15
IFNGR1	0.529	STAT3
CTLA4	0.528	CXCL13
IL15RA	0.528	IL2RA
TGFBR2	0.528	EGFR
IL6R	0.528	CTLA4
IFNGR1	0.527	TGFB1
CCL26	0.527	CCL25
FOXP3	0.527	IL6R
CCL15	0.526	CCL21
CCL26	0.526	CCL20
CCL24	0.526	CXCL12
EGFR	0.525	MIF
FOXP3	0.525	CCL21
FOXP3	0.524	CCL19
FOXP3	0.524	CXCL13
CCL26	0.523	CXCL5
CCL19	0.523	CTLA4
CTLA4	0.521	CCL17
IL15	0.521	CCL17
CXCL12	0.52	FOXP3
CXCL1	0.52	MIF
CCL15	0.52	CCL19
CXCR3	0.519	IL10RA
IL2RG	0.519	CCR7
CSF2	0.518	CXCL13
IFNG	0.518	CXCL6
CCL20	0.518	IL15
CCL15	0.517	CXCL1
IL16	0.516	CCL22
CCL26	0.515	CCL1
CCL23	0.515	CXCL8
CTLA4	0.514	IL1B
CXCL12	0.514	MIF
CCL26	0.513	IL16
CCL15	0.513	CCL27
IL10	0.513	CCL27
STAT3	0.512	CX3CL1
CCL15	0.511	CXCL11
CXCL12	0.511	CTLA4
IL4	0.511	MIF
IL6	0.511	CCL27
CXCL12	0.511	IFNG
CCL3	0.51	CCL27
CSF2	0.51	TGFB1
IL16	0.509	CXCL5
IL2RA	0.509	CXCR3
EGFR	0.509	CCL2
CXCL16	0.509	CCL22
IL2RA	0.509	IL10RA
JAK2	0.509	IL15
IL1B	0.508	CCL22
CXCL5	0.508	STAT3
IL1B	0.507	CCL17
CCL15	0.507	CXCL8
CXCL9	0.505	STAT3
CXCL13	0.504	IFNG
CCL24	0.504	IL15
CCL23	0.504	CXCL16
CCL8	0.503	IL16
IL15	0.5	CCR2
CSF2RB	0.498	CCR2
CXCL10	0.497	IL10RA
JAK2	0.496	CCL2
CCR9	0.496	IL2
IL1B	0.495	IL10RA
CXCL1	0.494	FOXP3
CXCL13	0.494	IL1B
CCL19	0.491	IL15
IL2	0.491	MIF
CCL24	0.491	CXCL6
TNF	0.491	CCL27
CSF2RA	0.491	IL6R
IL1B	0.486	CCR7
IL2RG	0.485	IL16
IL10	0.484	CCL13
CCL15	0.484	CXCL16
CCR3	0.484	FOXP3
CXCR4	0.484	IL1B
NFATC2	0.482	IL2RA
CCL8	0.482	IFNG
FOXP3	0.482	JAK1
IL6R	0.481	EGFR
TNF	0.481	IFNGR1
CXCL5	0.481	IL2
IFNG	0.48	MIF
CCL15	0.479	CXCL12
STAT3	0.479	CCR7
CXCR3	0.478	IL6R
JAK1	0.477	CTLA4
CXCL10	0.477	MIF
CCL23	0.475	CXCL12
CCL20	0.474	CTLA4
CCL23	0.474	CCL27
FOXP3	0.474	CXCL11
CXCL1	0.474	CCL26
IL2	0.474	CCL1
IL6	0.473	CCL26
IL6ST	0.473	IL10RA
CXCL12	0.473	TGFB1
CCL26	0.473	CSF2
IL15	0.473	CXCL13
CCL8	0.473	CCL27
CCL8	0.473	IL2
CCL26	0.473	CX3CL1
CCL26	0.473	CXCL13
CCL15	0.473	CX3CL1
CSF2	0.472	CXCL6
IL16	0.472	IL10RA
CSF2	0.471	CCL13
IL6	0.471	CCR9
TNF	0.47	CXCL6
IL2RG	0.466	CXCR3
CXCL8	0.466	IL10RA
CXCR3	0.465	IL1B
IFNG	0.464	CCL1
CCL19	0.463	IL16
CXCL6	0.462	CCL22
IL10	0.461	CCL25
CCR3	0.46	IFNG
IL15	0.46	CCL21
CCL23	0.459	CCR2
CXCL9	0.458	IL10RA
TNF	0.458	CCR9
IL2RG	0.457	CCR2
CCL15	0.457	CXCL6
IL2RA	0.456	IL16
CCL19	0.456	IFNG
TNF	0.456	IL2RG
CXCL16	0.456	IL4
CCR3	0.456	IL16
IL16	0.455	CCR2
CCR3	0.454	CTLA4
JAK2	0.454	FOXP3
JAK1	0.454	CXCL8
CCL24	0.454	IL1B
CCL3	0.453	MIF
CCL11	0.452	CXCL16
IFNGR1	0.452	CXCL10
JAK1	0.451	CXCL10
FOXP3	0.451	CCL11
TGFBR2	0.45	STAT3
CXCL1	0.449	IL6R
TNF	0.449	CCL26
CCL15	0.448	CXCL2
CSF2	0.448	MIF
CXCL2	0.448	FOXP3
IL16	0.447	IFNG
JAK1	0.447	CCL2
TGFBR1	0.446	STAT3
CX3CR1	0.446	IL15
IL6R	0.445	CXCR2
CCL26	0.445	CXCL6
CCL26	0.444	CXCL16
CXCL6	0.444	CCL17
CXCL2	0.444	IL16
CCL23	0.443	IL6
TNF	0.443	CCL25
CX3CR1	0.443	IFNG
IL6R	0.443	IL2RB
CXCR2	0.443	IL2
IL16	0.442	MIF
CCL25	0.442	FOXP3
CCL20	0.442	IL16
CCL23	0.441	TNF
IL10	0.441	CCL26
CCL23	0.44	CX3CL1
CCL23	0.44	IL10
CXCL11	0.44	CTLA4
CX3CR1	0.439	CTLA4
IL16	0.438	CX3CL1
IL6R	0.438	CXCL10
IL15RA	0.438	CXCL10
IL6R	0.437	IFNGR1
IL6	0.436	CCL25
CXCR3	0.436	TGFBR2
CSF2	0.432	CXCL16
IL6R	0.432	CCR2
IL10RA	0.43	CCL2
CXCL1	0.43	CTLA4
CSF2RB	0.43	IL6ST
IL2RG	0.429	IL6R
CCL23	0.429	CCR7
CCR3	0.427	IL15
CCL23	0.427	CCR3
IL15RA	0.427	CXCL11
CTLA4	0.426	TGFB1
IL6ST	0.426	IFNGR1
CCR3	0.425	IL1B
IL16	0.425	IL2RB
IL2	0.424	CCL13
CXCL2	0.424	CCL26
CCL19	0.424	IL1B
CCL2	0.423	IL2RB
IL15RA	0.423	IL10RA
CCL25	0.422	IL4
CCR9	0.422	IL15
IL1B	0.421	CCL1
FOXP3	0.42	CCL27
CXCL13	0.42	STAT3
FOXP3	0.42	EGFR
IL6	0.42	TGFBR1
IL6	0.417	TGFBR2
CTLA4	0.417	CCL11
CCR9	0.416	IL16
CXCL12	0.415	IL6R
JAK2	0.415	TGFB1
EGFR	0.414	IL1B
CCL26	0.414	IL2
IL2RA	0.413	CCL27
CXCR4	0.412	IL10RA
CXCR3	0.411	IL16
CXCL9	0.41	MIF
IL16	0.41	CCL21
CCL24	0.409	IL2
CXCR4	0.408	IL6R
CXCR2	0.408	IFNG
CCL15	0.407	IL6
CXCL5	0.406	MIF
IFNGR1	0.404	IL1B
CXCL11	0.404	STAT3
IL15	0.4	MIF
CCL26	0.4	IL15
CCL25	0.4	IL2

## Sheet: GENES
IL2RA
CCR3
IL6
IL10
IL15
CXCR4
EGFR
IL2RG
JAK2
FOXP3
TGFBR2
CCR2
CX3CR1
JAK1
CXCR2
IL15RA
CSF2RA
IFNGR1
CXCR3
CCL21
CCL25
IL2
NFATC2
TGFBR1
CSF2RB
CCL19
CXCL1
CSF2
CXCL8
TNF
IL6R
IL1B
CXCL13
IL4
IL6ST
CXCL11
CXCL10
CXCL9
CXCL12
CCL20
CXCL2
CCL7
CCL3
STAT3
CTLA4
CXCL5
CXCL16
CCL8
CCL11
CCR9
CCL27
CXCL6
CCL1
CCR7
CCL13
IFNG
CCL15
CCL23
CCL2
IL10RA
CCL24
CCL26
IL16
CCL17
CCL22

## Sheet: BINGO
ID	function	p-val	corr p-val	cluster frequency	Totale frequency	genes
6935	chemotaxis	1.0105e-65	7.0789e-63	43/64 67.1%	168/14305 1.1%	CX3CR1 CXCL6 CCL13 CXCL9 CXCL8 CCL11 CXCL1 CXCL13 CXCL2 CXCL5 CXCL16 CCL8 CCL7 CXCR3 CXCR2 CCR9 CCL3 CCL2 CCR7 CCL1 CCL19 IL6R CCL17 CCR3 CCR2 CCL15 IL10 CCL25 CCL24 CCL23 CCL22 CCL21 CCL20 IL16 IL4 CXCL10 IL6 CXCL11 CXCL12 IFNG IL1B CCL27 CCL26
42330	taxis	1.0105e-65	7.0789e-63	43/64 67.1%	168/14305 1.1%	CX3CR1 CXCL6 CCL13 CXCL9 CXCL8 CCL11 CXCL1 CXCL13 CXCL2 CXCL5 CXCL16 CCL8 CCL7 CXCR3 CXCR2 CCR9 CCL3 CCL2 CCR7 CCL1 CCL19 IL6R CCL17 CCR3 CCR2 CCL15 IL10 CCL25 CCL24 CCL23 CCL22 CCL21 CCL20 IL16 IL4 CXCL10 IL6 CXCL11 CXCL12 IFNG IL1B CCL27 CCL26
7626	locomotory behavior	9.4222e-56	4.4002e-53	43/64 67.1%	272/14305 1.9%	CX3CR1 CXCL6 CCL13 CXCL9 CXCL8 CCL11 CXCL1 CXCL13 CXCL2 CXCL5 CXCL16 CCL8 CCL7 CXCR3 CXCR2 CCR9 CCL3 CCL2 CCR7 CCL1 CCL19 IL6R CCL17 CCR3 CCR2 CCL15 IL10 CCL25 CCL24 CCL23 CCL22 CCL21 CCL20 IL16 IL4 CXCL10 IL6 CXCL11 CXCL12 IFNG IL1B CCL27 CCL26
40011	locomotion	5.1734e-52	1.812e-49	46/64 71.8%	439/14305 3.0%	CX3CR1 CXCL6 CCL13 CXCL9 CXCL8 CCL11 CXCL1 CXCL13 TNF CXCL2 CXCL5 EGFR CXCL16 CCL8 CCL7 CXCR3 CXCR2 CCR9 CCL3 CCL2 CCR7 CCL1 CCL19 IL6R CCL17 CCR3 CCR2 CCL15 IL10 CCL25 CCL24 CCL23 CCL22 CCL21 CCL20 IL16 TGFBR1 IL4 CXCL10 IL6 CXCL11 CXCL12 IFNG IL1B CCL27 CCL26
7610	behavior	4.7964e-47	1.344e-44	44/64 68.7%	465/14305 3.2%	CX3CR1 CXCL6 CCL13 CXCL9 CXCL8 CCL11 CXCL1 CXCL13 CXCL2 CXCL5 CXCL16 CCL8 CCL7 CXCR3 CXCR2 CCR9 CCL3 CCL2 CCR7 CCL1 CCL19 IL6R CCL17 CCR3 CCR2 CCL15 IL10 CCL25 CCL24 CCL23 CCL22 CCL21 CCL20 STAT3 IL16 IL4 CXCL10 IL6 CXCL11 CXCL12 IFNG IL1B CCL27 CCL26
2376	immune system process	1.9528e-46	4.5597e-44	52/64 81.2%	947/14305 6.6%	CXCL6 CXCL9 CSF2 CXCL8 CXCL1 CXCL13 TNF CXCL2 CXCL5 CXCL16 CCR9 CTLA4 CCR7 JAK2 IL6R CCR2 IL10 IL15 IL16 FOXP3 TGFBR1 TGFBR2 IFNG IL1B CX3CR1 CCL13 CCL11 IL2RG CCL8 CCL7 CXCR2 CCL3 CCL2 CCL1 CCL19 CCL17 CCL15 CCL25 CCL24 CCL23 CCL22 CCL21 CCL20 IL2 IL4 CXCL10 IL6 CXCL11 CXCL12 IL2RA CCL27 CCL26
9605	response to external stimulus	1.5674e-45	3.1371e-43	45/64 70.3%	550/14305 3.8%	CX3CR1 CXCL6 CCL13 CXCL9 CXCL8 CCL11 CXCL1 CXCL13 TNF CXCL2 CXCL5 CXCL16 CCL8 CCL7 CXCR3 CXCR2 CCR9 CCL3 CCL2 CCR7 CCL1 CCL19 IL6R CCL17 CCR3 CCR2 CCL15 IL10 CCL25 CCL24 CCL23 CCL22 CCL21 CCL20 IL16 IL4 CXCL10 IL6 CXCL11 CXCL12 IFNG IL1B IL6ST CCL27 CCL26
6955	immune response	5.7793e-45	1.0121e-42	46/64 71.8%	618/14305 4.3%	CX3CR1 CXCL6 CCL13 CXCL9 CSF2 CXCL8 CCL11 CXCL1 CXCL13 IL2RG TNF CXCL2 CXCL5 CXCL16 CCL8 CCL7 CCR9 CCL3 CTLA4 CCL2 CCR7 CCL1 CCL19 IL6R CCL17 CCR2 CCL15 IL10 CCL25 CCL24 CCL23 CCL22 CCL21 IL15 CCL20 IL16 IL2 IL4 CXCL10 IL6 CXCL11 CXCL12 IL1B IL2RA CCL27 CCL26
6954	inflammatory response	1.8731e-39	2.9158e-37	36/64 56.2%	315/14305 2.2%	CXCL6 CCL13 CXCL9 CXCL8 CCL11 CXCR4 CXCL1 CXCL13 TNF CXCL2 CCL8 CCL7 CXCR2 CCL3 CCL2 CCR7 CCL19 IL6R CCL17 CCR3 CCR2 IL10 CCL25 CCL24 CCL23 CCL22 CCL21 IL15 CCL20 STAT3 CXCL10 IL6 CXCL11 IL1B IL2RA CCL26
42221	response to chemical stimulus	3.4984e-38	4.9013e-36	53/64 82.8%	1464/14305 10.2%	CXCL6 CXCL9 CXCL8 CXCL1 CXCL13 TNF CXCL2 CXCL5 CXCL16 CCR9 CCR7 JAK2 IL6R CCR3 CCR2 JAK1 IL10 IL16 TGFBR1 TGFBR2 IFNG IL1B IL6ST CX3CR1 CCL13 CCL11 CXCR4 EGFR CCL8 CCL7 CXCR3 CXCR2 CCL3 CCL2 CCL1 CCL19 CCL17 CCL15 CCL25 CCL24 CCL23 CCL22 CCL21 CCL20 IL10RA STAT3 IL4 CXCL10 IL6 CXCL11 CXCL12 CCL27 CCL26
9611	response to wounding	3.354e-37	4.2718e-35	40/64 62.5%	541/14305 3.7%	CX3CR1 CXCL6 CCL13 CXCL9 CXCL8 CCL11 CXCR4 CXCL1 CXCL13 TNF CXCL2 CCL8 CCL7 CXCR2 CCL3 CCL2 CCR7 CCL19 JAK2 IL6R CCL17 CCR3 CCR2 IL10 CCL25 CCL24 CCL23 CCL22 CCL21 IL15 IFNGR1 CCL20 IL10RA STAT3 CXCL10 IL6 CXCL11 IL1B IL2RA CCL26
6952	defense response	2.0563e-36	2.4007e-34	41/64 64.0%	620/14305 4.3%	CX3CR1 CXCL6 CCL13 CXCL9 CXCL8 CCL11 CXCR4 CXCL1 CXCL13 TNF CXCL2 CXCL16 CCL8 CCL7 CXCR2 CCR9 CCL3 CCL2 CCR7 CCL19 IL6R CCL17 CCR3 CCR2 IL10 CCL25 CCL24 CCL23 CCL22 CCL21 IL15 CCL20 STAT3 IL4 CXCL10 IL6 CXCL11 IFNG IL1B IL2RA CCL26
50896	response to stimulus	2.701e-27	2.9109e-25	60/64 93.7%	3632/14305 25.3%	CXCL6 CXCL9 CSF2 CXCL8 CXCL1 CXCL13 TNF CXCL2 CXCL5 CXCL16 CCR9 CTLA4 CCR7 JAK2 IL6R CCR3 CCR2 JAK1 IL10 IL15 IFNGR1 IL16 TGFBR1 TGFBR2 IFNG IL1B IL6ST CX3CR1 CCL13 CCL11 CXCR4 IL2RG EGFR CCL8 CCL7 CXCR3 CXCR2 CCL3 CCL2 CCL1 CCL19 CCL17 CCL15 CCL25 CCL24 CCL23 CCL22 CCL21 CCL20 IL10RA STAT3 IL2 IL4 CXCL10 IL6 CXCL11 CXCL12 IL2RA CCL27 CCL26
6950	response to stress	4.3053e-24	4.3084e-22	46/64 71.8%	1773/14305 12.3%	CX3CR1 CXCL6 CCL13 CXCL9 CXCL8 CCL11 CXCR4 CXCL1 CXCL13 TNF CXCL2 EGFR CXCL16 CCL8 CCL7 CXCR2 CCR9 CCL3 CCL2 CCR7 CCL19 JAK2 IL6R CCL17 CCR3 CCR2 IL10 CCL25 CCL24 CCL23 CCL22 CCL21 IL15 IFNGR1 CCL20 IL10RA STAT3 TGFBR1 IL4 CXCL10 IL6 CXCL11 IFNG IL1B IL2RA CCL26
23052	signaling	4.0411e-21	3.7743e-19	53/64 82.8%	3130/14305 21.8%	CXCL6 CXCL9 CXCL8 CXCL1 CXCL13 TNF CXCL5 CCR9 JAK2 IL6R CCR3 CCR2 JAK1 IL10 IL15RA IL15 IFNGR1 TGFBR1 TGFBR2 IFNG IL1B IL6ST CX3CR1 CCL13 CCL11 CXCR4 CSF2RB IL2RG EGFR CCL8 CCL7 CXCR2 CCL3 CCL2 CCL1 CCL19 CCL17 CCL15 CCL25 CCL24 CCL23 CCL22 CCL21 CCL20 STAT3 IL2 CXCL10 IL6 CXCL11 CXCL12 IL2RA CCL27 CCL26
7165	signal transduction	1.3644e-20	1.1947e-18	44/64 68.7%	1878/14305 13.1%	CXCL6 CCL13 CXCL9 CXCL8 CCL11 CXCR4 CXCL1 CSF2RB IL2RG TNF CXCL5 EGFR CCL8 CCL7 CXCR2 CCL3 CCL2 CCL1 CCL19 JAK2 IL6R CCR3 CCR2 JAK1 CCL15 IL10 IL15RA CCL24 CCL23 CCL22 CCL21 IL15 IFNGR1 CCL20 STAT3 TGFBR1 CXCL10 IL6 CXCL11 CXCL12 IFNG IL1B IL6ST CCL26
6874	cellular calcium ion homeostasis	1.5716e-20	1.2952e-18	21/64 32.8%	184/14305 1.2%	CCL13 CCL23 CCL11 CXCR4 CXCL13 IL2 CXCL12 CCL7 IL1B CXCR3 CCR9 CCL3 CCL2 CCR7 CCL1 CCL19 JAK2 IL6ST CCR3 CCR2 CCL15
55074	calcium ion homeostasis	3.5289e-20	2.7467e-18	21/64 32.8%	191/14305 1.3%	CCL13 CCL23 CCL11 CXCR4 CXCL13 IL2 CXCL12 CCL7 IL1B CXCR3 CCR9 CCL3 CCL2 CCR7 CCL1 CCL19 JAK2 IL6ST CCR3 CCR2 CCL15
6875	cellular metal ion homeostasis	5.5229e-20	4.0724e-18	21/64 32.8%	195/14305 1.3%	CCL13 CCL23 CCL11 CXCR4 CXCL13 IL2 CXCL12 CCL7 IL1B CXCR3 CCR9 CCL3 CCL2 CCR7 CCL1 CCL19 JAK2 IL6ST CCR3 CCR2 CCL15
55065	metal ion homeostasis	1.6223e-19	1.1364e-17	21/64 32.8%	205/14305 1.4%	CCL13 CCL23 CCL11 CXCR4 CXCL13 IL2 CXCL12 CCL7 IL1B CXCR3 CCR9 CCL3 CCL2 CCR7 CCL1 CCL19 JAK2 IL6ST CCR3 CCR2 CCL15
30005	cellular di-	1.1915e-18	7.9493e-17	21/64 32.8%	225/14305 1.5%	CCL13 CCL23 CCL11 CXCR4 CXCL13 IL2 CXCL12 CCL7 IL1B CXCR3 CCR9 CCL3 CCL2 CCR7 CCL1 CCL19 JAK2 IL6ST CCR3 CCR2 CCL15
23046	signaling process	4.1543e-18	2.5305e-16	44/64 68.7%	2157/14305 15.0%	CXCL6 CCL13 CXCL9 CXCL8 CCL11 CXCR4 CXCL1 CSF2RB IL2RG TNF CXCL5 EGFR CCL8 CCL7 CXCR2 CCL3 CCL2 CCL1 CCL19 JAK2 IL6R CCR3 CCR2 JAK1 CCL15 IL10 IL15RA CCL24 CCL23 CCL22 CCL21 IL15 IFNGR1 CCL20 STAT3 TGFBR1 CXCL10 IL6 CXCL11 CXCL12 IFNG IL1B IL6ST CCL26
23060	signal transmission	4.1543e-18	2.5305e-16	44/64 68.7%	2157/14305 15.0%	CXCL6 CCL13 CXCL9 CXCL8 CCL11 CXCR4 CXCL1 CSF2RB IL2RG TNF CXCL5 EGFR CCL8 CCL7 CXCR2 CCL3 CCL2 CCL1 CCL19 JAK2 IL6R CCR3 CCR2 JAK1 CCL15 IL10 IL15RA CCL24 CCL23 CCL22 CCL21 IL15 IFNGR1 CCL20 STAT3 TGFBR1 CXCL10 IL6 CXCL11 CXCL12 IFNG IL1B IL6ST CCL26
55066	di-	4.706e-18	2.7471e-16	21/64 32.8%	240/14305 1.6%	CCL13 CCL23 CCL11 CXCR4 CXCL13 IL2 CXCL12 CCL7 IL1B CXCR3 CCR9 CCL3 CCL2 CCR7 CCL1 CCL19 JAK2 IL6ST CCR3 CCR2 CCL15
30003	cellular cation homeostasis	1.2164e-17	6.8166e-16	21/64 32.8%	251/14305 1.7%	CCL13 CCL23 CCL11 CXCR4 CXCL13 IL2 CXCL12 CCL7 IL1B CXCR3 CCR9 CCL3 CCL2 CCR7 CCL1 CCL19 JAK2 IL6ST CCR3 CCR2 CCL15
55080	cation homeostasis	1.7629e-16	9.4994e-15	21/64 32.8%	285/14305 1.9%	CCL13 CCL23 CCL11 CXCR4 CXCL13 IL2 CXCL12 CCL7 IL1B CXCR3 CCR9 CCL3 CCL2 CCR7 CCL1 CCL19 JAK2 IL6ST CCR3 CCR2 CCL15
42127	regulation of cell proliferation	3.103e-15	1.6101e-13	29/64 45.3%	848/14305 5.9%	CSF2 CXCL8 CCL11 CXCL1 TNF CXCL5 EGFR CXCR2 CTLA4 CCL2 JAK2 IL6R CCR3 IL10 CCL24 CCL23 IL15 FOXP3 TGFBR1 IL2 TGFBR2 IL4 CXCL10 IL6 IFNG IL1B IL2RA IL6ST CCL26
50900	leukocyte migration	5.5284e-15	2.7662e-13	13/64 20.3%	62/14305 0.4%	IL10 CX3CR1 CCL25 CXCL8 IL16 TNF CXCL16 IL6 IFNG IL1B CXCR2 CCL2 IL6R
8284	positive regulation of cell proliferation	1.1154e-14	5.3883e-13	23/64 35.9%	459/14305 3.2%	CCL24 CSF2 CCL11 IL15 TNF CXCL5 TGFBR1 EGFR IL2 TGFBR2 IL4 CXCL10 IL6 IFNG IL1B IL2RA CXCR2 CCL2 JAK2 IL6ST IL6R CCR3 CCL26
6873	cellular ion homeostasis	3.938e-14	1.839e-12	21/64 32.8%	370/14305 2.5%	CCL13 CCL23 CCL11 CXCR4 CXCL13 IL2 CXCL12 CCL7 IL1B CXCR3 CCR9 CCL3 CCL2 CCR7 CCL1 CCL19 JAK2 IL6ST CCR3 CCR2 CCL15
55082	cellular chemical homeostasis	5.4753e-14	2.4745e-12	21/64 32.8%	376/14305 2.6%	CCL13 CCL23 CCL11 CXCR4 CXCL13 IL2 CXCL12 CCL7 IL1B CXCR3 CCR9 CCL3 CCL2 CCR7 CCL1 CCL19 JAK2 IL6ST CCR3 CCR2 CCL15
7267	cell-cell signaling	1.7613e-13	7.7112e-12	24/64 37.5%	587/14305 4.1%	IL10 CXCL6 CCL13 CCL24 CXCL9 CCL23 CCL22 CCL21 IL15 CCL20 CXCL13 CXCL5 IL2 CXCL10 IL6 CXCL11 CCL8 CCL7 IL1B CCL3 CCL17 CCL27 CCL15 CCL26
30595	leukocyte chemotaxis	2.2358e-13	9.492e-12	11/64 17.1%	42/14305 0.2%	IL10 CX3CR1 IL6 CXCL8 IFNG IL1B CXCR2 CCL2 IL16 IL6R CXCL16
50801	ion homeostasis	2.6226e-13	1.0807e-11	21/64 32.8%	406/14305 2.8%	CCL13 CCL23 CCL11 CXCR4 CXCL13 IL2 CXCL12 CCL7 IL1B CXCR3 CCR9 CCL3 CCL2 CCR7 CCL1 CCL19 JAK2 IL6ST CCR3 CCR2 CCL15
65008	regulation of biological quality	5.825e-13	2.3317e-11	34/64 53.1%	1542/14305 10.7%	CCL13 CCL11 CXCR4 CXCL13 TNF CXCL16 CCL7 CXCR3 CCR9 CCL3 CCL2 CCR7 CCL1 CCL19 JAK2 CCR3 CCR2 CCL15 IL10 CCL24 CCL23 IFNGR1 IL10RA STAT3 FOXP3 TGFBR1 IL2 IL6 CXCL12 IFNG IL1B IL2RA IL6ST CCL26
42592	homeostatic process	6.5352e-13	2.5433e-11	26/64 40.6%	774/14305 5.4%	CCL13 CCL11 CXCR4 CXCL13 CCL7 CXCR3 CCR9 CCL3 CCL2 CCR7 CCL1 CCL19 JAK2 CCR3 CCR2 CCL15 CCL23 STAT3 FOXP3 IL2 IL6 CXCL12 IFNG IL1B IL2RA IL6ST
60326	cell chemotaxis	8.9434e-13	3.3864e-11	11/64 17.1%	47/14305 0.3%	IL10 CX3CR1 IL6 CXCL8 IFNG IL1B CXCR2 CCL2 IL16 IL6R CXCL16
48878	chemical homeostasis	3.8456e-12	1.4178e-10	22/64 34.3%	529/14305 3.6%	CCL13 CCL23 CCL11 STAT3 CXCR4 CXCL13 IL2 CXCL12 CCL7 IL1B CXCR3 CCR9 CCL3 CCL2 CCR7 CCL1 CCL19 JAK2 IL6ST CCR3 CCR2 CCL15
19725	cellular homeostasis	4.2534e-12	1.528e-10	21/64 32.8%	466/14305 3.2%	CCL13 CCL23 CCL11 CXCR4 CXCL13 IL2 CXCL12 CCL7 IL1B CXCR3 CCR9 CCL3 CCL2 CCR7 CCL1 CCL19 JAK2 IL6ST CCR3 CCR2 CCL15
40017	positive regulation of locomotion	8.8358e-12	3.0948e-10	14/64 21.8%	137/14305 0.9%	CCL24 CXCL8 CCL11 IL16 EGFR CXCL16 CXCL10 IL6 CXCL12 CCL2 JAK2 IL6ST IL6R CCL26
7166	cell surface receptor linked signaling pathway	2.0408e-11	6.9737e-10	30/64 46.8%	1279/14305 8.9%	CX3CR1 CXCL9 CXCL8 CXCR4 CXCL1 TNF EGFR CXCR2 CCR9 CCL3 CCL2 JAK2 IL6R CCL17 CCR3 CCR2 JAK1 CCL25 CCL23 STAT3 TGFBR1 IL2 TGFBR2 CXCL10 IL6 CXCL12 IFNG IL1B IL2RA IL6ST
7154	cell communication	2.3992e-11	8.0029e-10	25/64 39.0%	812/14305 5.6%	CXCL6 CCL13 CXCL9 CXCL13 CXCL5 CCL8 CCL7 CCL3 CCL19 CCL17 CCL15 IL10 CCL24 CCL23 CCL22 CCL21 IL15 CCL20 IL2 CXCL10 IL6 CXCL11 IL1B CCL27 CCL26
32101	regulation of response to external stimulus	3.9527e-11	1.2879e-09	15/64 23.4%	191/14305 1.3%	IL10 CXCL8 CXCR4 IL16 TNF IL2 CXCL10 IL6 CXCL12 IL1B IL2RA CCL2 JAK2 IL6ST IL6R
42129	regulation of T cell proliferation	5.1692e-11	1.6459e-09	11/64 17.1%	66/14305 0.4%	IL10 IL4 IL6 IFNG IL15 IL1B IL2RA CTLA4 IL6ST FOXP3 IL2
65007	biological regulation	6.1595e-11	1.9177e-09	60/64 93.7%	6943/14305 48.5%	CXCL6 CXCL9 CSF2 CXCL8 CXCL1 CXCL13 TNF CXCL5 CXCL16 CCR9 CTLA4 CCR7 JAK2 IL6R CCR3 CCR2 JAK1 IL10 IL15RA IL15 IFNGR1 IL16 FOXP3 TGFBR1 TGFBR2 IFNG IL1B IL6ST CX3CR1 CCL13 CCL11 CXCR4 CSF2RB IL2RG EGFR CCL8 CCL7 CXCR3 CXCR2 CCL3 CCL2 CCL1 CCL19 CCL15 CCL24 CCL23 CCL22 CCL21 CCL20 IL10RA STAT3 NFATC2 IL2 IL4 CXCL10 IL6 CXCL11 CXCL12 IL2RA CCL26
6928	cellular component movement	8.72e-11	2.6558e-09	20/64 31.2%	474/14305 3.3%	IL10 CX3CR1 CCL25 CXCL8 CCL22 STAT3 IL16 TNF TGFBR1 EGFR CXCL16 IL6 IFNG IL1B CXCR3 CXCR2 CCL3 CCL2 JAK2 IL6R
51704	multi-organism process	1.2207e-10	3.6387e-09	24/64 37.5%	785/14305 5.4%	IL10 CX3CR1 CCL11 CCL22 IFNGR1 CCL20 IL10RA STAT3 CXCR4 IL16 IL2RG TNF TGFBR1 CXCL10 IL6 CCL8 CXCL12 IFNG IL1B CCL2 CCL19 IL6R CCR3 CCR2
51272	positive regulation of cellular component movement	2.77e-10	8.0848e-09	13/64 20.3%	137/14305 0.9%	CCL24 CCL11 TGFBR1 EGFR CXCL16 CXCL10 IL6 CXCL12 CCL2 JAK2 IL6ST IL6R CCL26
42531	positive regulation of tyrosine phosphorylation of STAT protein	4.7451e-10	1.3567e-08	8/64 12.5%	23/14305 0.1%	IL4 IL6 CSF2 IFNG JAK2 IL6ST IL6R IL2
48583	regulation of response to stimulus	5.7939e-10	1.6234e-08	20/64 31.2%	524/14305 3.6%	IL10 CXCL8 IL15 CXCR4 IL16 TNF FOXP3 IL2 IL4 CXCL10 IL6 CXCL12 IFNG IL1B IL2RA CTLA4 CCL2 JAK2 IL6ST IL6R
16477	cell migration	6.7291e-10	1.8485e-08	16/64 25.0%	281/14305 1.9%	IL10 CX3CR1 CCL25 CXCL8 CCL22 IL16 TNF TGFBR1 EGFR CXCL16 IL6 IFNG IL1B CXCR2 CCL2 IL6R
40012	regulation of locomotion	1.2385e-09	3.3163e-08	15/64 23.4%	241/14305 1.6%	CCL24 CXCL8 CCL11 CXCR4 IL16 EGFR CXCL16 CXCL10 IL6 CXCL12 CCL2 JAK2 IL6ST IL6R CCL26
32103	positive regulation of response to external stimulus	1.2546e-09	3.3163e-08	11/64 17.1%	87/14305 0.6%	CXCL10 IL6 CXCL8 CXCL12 IL1B CCL2 IL16 JAK2 IL6ST TNF IL6R
50863	regulation of T cell activation	1.7443e-09	4.5254e-08	12/64 18.7%	121/14305 0.8%	IL10 IL4 IL6 IFNG IL15 IL1B IL2RA CTLA4 IL6ST FOXP3 IL2 TGFBR2
51707	response to other organism	1.8363e-09	4.6774e-08	17/64 26.5%	357/14305 2.4%	IL10 CCL11 CCL22 IFNGR1 CCL20 IL10RA CXCR4 TNF CXCL10 IL6 CCL8 CXCL12 IFNG IL1B CCL2 CCL19 IL6R
46427	positive regulation of JAK-STAT cascade	2.1187e-09	5.3006e-08	8/64 12.5%	27/14305 0.1%	IL4 IL6 CSF2 IFNG JAK2 IL6ST IL6R IL2
50670	regulation of lymphocyte proliferation	2.6756e-09	6.5763e-08	11/64 17.1%	93/14305 0.6%	IL10 IL4 IL6 IFNG IL15 IL1B IL2RA CTLA4 IL6ST FOXP3 IL2
32944	regulation of mononuclear cell proliferation	3.0198e-09	7.2945e-08	11/64 17.1%	94/14305 0.6%	IL10 IL4 IL6 IFNG IL15 IL1B IL2RA CTLA4 IL6ST FOXP3 IL2
70663	regulation of leukocyte proliferation	3.4036e-09	8.0635e-08	11/64 17.1%	95/14305 0.6%	IL10 IL4 IL6 IFNG IL15 IL1B IL2RA CTLA4 IL6ST FOXP3 IL2
30335	positive regulation of cell migration	3.4533e-09	8.0635e-08	12/64 18.7%	128/14305 0.8%	CCL24 CXCL10 IL6 CCL11 CXCL12 CCL2 JAK2 IL6ST IL6R EGFR CXCL16 CCL26
51674	localization of cell	3.7466e-09	8.4662e-08	16/64 25.0%	314/14305 2.1%	IL10 CX3CR1 CCL25 CXCL8 CCL22 IL16 TNF TGFBR1 EGFR CXCL16 IL6 IFNG IL1B CXCR2 CCL2 IL6R
48870	cell motility	3.7466e-09	8.4662e-08	16/64 25.0%	314/14305 2.1%	IL10 CX3CR1 CCL25 CXCL8 CCL22 IL16 TNF TGFBR1 EGFR CXCL16 IL6 IFNG IL1B CXCR2 CCL2 IL6R
42327	positive regulation of phosphorylation	4.5711e-09	1.0165e-07	12/64 18.7%	131/14305 0.9%	IL4 IL6 CSF2 IFNG IL1B JAK2 IL6ST TNF IL6R TGFBR1 EGFR IL2
19221	cytokine-mediated signaling pathway	4.9582e-09	1.0854e-07	10/64 15.6%	70/14305 0.4%	IL6 IL1B STAT3 CCL2 JAK2 IL6ST TNF IL6R CCR2 JAK1
42509	regulation of tyrosine phosphorylation of STAT protein	5.5276e-09	1.1849e-07	8/64 12.5%	30/14305 0.2%	IL4 IL6 CSF2 IFNG JAK2 IL6ST IL6R IL2
23036	initiation of signal transduction	5.7511e-09	1.1849e-07	10/64 15.6%	71/14305 0.4%	IL6 IL1B STAT3 CCL2 JAK2 IL6ST TNF IL6R CCR2 JAK1
23038	signal initiation by diffusible mediator	5.7511e-09	1.1849e-07	10/64 15.6%	71/14305 0.4%	IL6 IL1B STAT3 CCL2 JAK2 IL6ST TNF IL6R CCR2 JAK1
23049	signal initiation by protein/peptide mediator	5.7511e-09	1.1849e-07	10/64 15.6%	71/14305 0.4%	IL6 IL1B STAT3 CCL2 JAK2 IL6ST TNF IL6R CCR2 JAK1
10562	positive regulation of phosphorus metabolic process	6.0093e-09	1.2027e-07	12/64 18.7%	134/14305 0.9%	IL4 IL6 CSF2 IFNG IL1B JAK2 IL6ST TNF IL6R TGFBR1 EGFR IL2
45937	positive regulation of phosphate metabolic process	6.0093e-09	1.2027e-07	12/64 18.7%	134/14305 0.9%	IL4 IL6 CSF2 IFNG IL1B JAK2 IL6ST TNF IL6R TGFBR1 EGFR IL2
50865	regulation of cell activation	2.0603e-08	4.0654e-07	13/64 20.3%	191/14305 1.3%	IL10 IL15 FOXP3 IL2 TGFBR2 IL4 IL6 IFNG IL1B IL2RA CTLA4 JAK2 IL6ST
50794	regulation of cellular process	2.1932e-08	4.2675e-07	55/64 85.9%	6224/14305 43.5%	CXCL6 CXCL9 CSF2 CXCL8 CXCL1 TNF CXCL5 CXCL16 CTLA4 JAK2 IL6R CCR3 CCR2 JAK1 IL10 IL15RA IL15 IFNGR1 IL16 FOXP3 TGFBR1 TGFBR2 IFNG IL1B IL6ST CX3CR1 CCL13 CCL11 CXCR4 CSF2RB IL2RG EGFR CCL8 CCL7 CXCR2 CCL3 CCL2 CCL1 CCL19 CCL15 CCL24 CCL23 CCL22 CCL21 CCL20 STAT3 NFATC2 IL2 IL4 CXCL10 IL6 CXCL11 CXCL12 IL2RA CCL26
46425	regulation of JAK-STAT cascade	2.7986e-08	5.3711e-07	8/64 12.5%	36/14305 0.2%	IL4 IL6 CSF2 IFNG JAK2 IL6ST IL6R IL2
2682	regulation of immune system process	2.9392e-08	5.5647e-07	17/64 26.5%	424/14305 2.9%	IL10 IL15 TNF FOXP3 IL2 TGFBR2 IL4 CXCL10 IL6 CXCL12 IFNG IL1B IL2RA CTLA4 CCL2 IL6ST IL6R
51249	regulation of lymphocyte activation	4.0148e-08	7.4996e-07	12/64 18.7%	157/14305 1.0%	IL10 IL4 IL6 IFNG IL15 IL1B IL2RA CTLA4 IL6ST FOXP3 IL2 TGFBR2
1934	positive regulation of protein amino acid phosphorylation	4.645e-08	8.5627e-07	11/64 17.1%	120/14305 0.8%	IL4 IL6 CSF2 IFNG IL1B JAK2 IL6ST TNF IL6R TGFBR1 IL2
51480	cytosolic calcium ion homeostasis	5.5776e-08	1.0148e-06	11/64 17.1%	122/14305 0.8%	IL1B CXCR3 CCR9 CXCR4 CCR7 CXCL13 JAK2 IL6ST CCR3 IL2 CCR2
9607	response to biotic stimulus	6.8198e-08	1.2249e-06	17/64 26.5%	447/14305 3.1%	IL10 CCL11 CCL22 IFNGR1 CCL20 IL10RA CXCR4 TNF CXCL10 IL6 CCL8 CXCL12 IFNG IL1B CCL2 CCL19 IL6R
42102	positive regulation of T cell proliferation	1.069e-07	1.8958e-06	8/64 12.5%	42/14305 0.2%	IL4 IL6 IFNG IL15 IL1B IL2RA IL6ST IL2
50793	regulation of developmental process	1.3033e-07	2.2825e-06	21/64 32.8%	791/14305 5.5%	IL10 CX3CR1 CSF2 CCL11 IL15 TNF TGFBR1 IL2 TGFBR2 IL4 CXCL10 IL6 IFNG IL1B IL2RA CTLA4 CCL2 JAK2 IL6ST IL6R CCR3
2694	regulation of leukocyte activation	1.8979e-07	3.2826e-06	12/64 18.7%	179/14305 1.2%	IL10 IL4 IL6 IFNG IL15 IL1B IL2RA CTLA4 IL6ST FOXP3 IL2 TGFBR2
50789	regulation of biological process	2.649e-07	4.5259e-06	55/64 85.9%	6554/14305 45.8%	CXCL6 CXCL9 CSF2 CXCL8 CXCL1 TNF CXCL5 CXCL16 CTLA4 JAK2 IL6R CCR3 CCR2 JAK1 IL10 IL15RA IL15 IFNGR1 IL16 FOXP3 TGFBR1 TGFBR2 IFNG IL1B IL6ST CX3CR1 CCL13 CCL11 CXCR4 CSF2RB IL2RG EGFR CCL8 CCL7 CXCR2 CCL3 CCL2 CCL1 CCL19 CCL15 CCL24 CCL23 CCL22 CCL21 CCL20 STAT3 NFATC2 IL2 IL4 CXCL10 IL6 CXCL11 CXCL12 IL2RA CCL26
51270	regulation of cellular component movement	3.5228e-07	5.9464e-06	13/64 20.3%	239/14305 1.6%	CCL24 CCL11 TGFBR1 EGFR CXCL16 CXCL10 IL6 CXCL12 CCL2 JAK2 IL6ST IL6R CCL26
50730	regulation of peptidyl-tyrosine phosphorylation	5.0887e-07	8.3873e-06	9/64 14.0%	77/14305 0.5%	IL4 IL6 CSF2 IFNG JAK2 IL6ST IL6R EGFR IL2
50870	positive regulation of T cell activation	5.0887e-07	8.3873e-06	9/64 14.0%	77/14305 0.5%	IL4 IL6 IFNG IL15 IL1B IL2RA IL6ST IL2 TGFBR2
50920	regulation of chemotaxis	5.5887e-07	9.1045e-06	8/64 12.5%	51/14305 0.3%	CXCL10 IL6 CXCL8 CXCL12 CXCR4 CCL2 IL16 IL6R
7204	elevation of cytosolic calcium ion concentration	6.1193e-07	9.8542e-06	10/64 15.6%	112/14305 0.7%	IL1B CXCR3 CCR9 CXCR4 CCR7 CXCL13 JAK2 CCR3 IL2 CCR2
51239	regulation of multicellular organismal process	7.0928e-07	1.1292e-05	23/64 35.9%	1067/14305 7.4%	IL10 CX3CR1 CCL11 IL15 STAT3 TNF FOXP3 TGFBR1 EGFR IL2 TGFBR2 IL4 CXCL10 IL6 IFNG IL1B IL2RA CTLA4 CCL2 JAK2 IL6ST IL6R CCR3
51222	positive regulation of protein transport	1.2631e-06	1.9884e-05	9/64 14.0%	85/14305 0.5%	IL10 IL6 IFNG IL1B JAK2 TNF TGFBR1 EGFR IL2
2684	positive regulation of immune system process	1.2776e-06	1.9888e-05	13/64 20.3%	265/14305 1.8%	IL15 IL2 TGFBR2 IL4 CXCL10 IL6 CXCL12 IFNG IL1B IL2RA CCL2 IL6ST IL6R
50867	positive regulation of cell activation	1.3262e-06	2.0418e-05	10/64 15.6%	121/14305 0.8%	IL4 IL6 IFNG IL15 IL1B IL2RA JAK2 IL6ST IL2 TGFBR2
23033	signaling pathway	1.4659e-06	2.2324e-05	31/64 48.4%	2099/14305 14.6%	CX3CR1 CXCL9 CXCL8 CXCR4 CXCL1 TNF EGFR CXCR2 CCR9 CCL3 CCL2 JAK2 IL6R CCL17 CCR3 CCR2 JAK1 IL10 CCL25 CCL23 STAT3 TGFBR1 IL2 TGFBR2 CXCL10 IL6 CXCL12 IFNG IL1B IL2RA IL6ST
50731	positive regulation of peptidyl-tyrosine phosphorylation	1.6417e-06	2.4732e-05	8/64 12.5%	58/14305 0.4%	IL4 IL6 CSF2 IFNG JAK2 IL6ST IL6R IL2
30334	regulation of cell migration	1.7042e-06	2.54e-05	12/64 18.7%	216/14305 1.5%	CCL24 CXCL10 IL6 CCL11 CXCL12 CCL2 JAK2 IL6ST IL6R EGFR CXCL16 CCL26
1932	regulation of protein amino acid phosphorylation	1.7979e-06	2.6514e-05	12/64 18.7%	217/14305 1.5%	IL4 IL6 CSF2 IFNG IL1B JAK2 IL6ST TNF IL6R TGFBR1 EGFR IL2
1775	cell activation	2.0218e-06	2.9505e-05	13/64 20.3%	275/14305 1.9%	IL10 CX3CR1 CSF2 CXCL8 IL15 TNF FOXP3 EGFR IL2 TGFBR2 IL4 IL6 CXCR2
32879	regulation of localization	2.0724e-06	2.9933e-05	19/64 29.6%	727/14305 5.0%	IL10 CCL24 CCL11 TNF FOXP3 TGFBR1 EGFR IL2 CXCL16 CXCL10 IL6 CXCL12 IFNG IL1B CCL2 JAK2 IL6ST IL6R CCL26
10740	positive regulation of intracellular protein kinase cascade	2.3399e-06	3.3451e-05	12/64 18.7%	222/14305 1.5%	IL4 IL6 CSF2 IFNG IL1B JAK2 IL6ST TNF IL6R TGFBR1 EGFR IL2
31401	positive regulation of protein modification process	3.7003e-06	5.2011e-05	12/64 18.7%	231/14305 1.6%	IL4 IL6 CSF2 IFNG IL1B JAK2 IL6ST TNF IL6R FOXP3 TGFBR1 IL2
50671	positive regulation of lymphocyte proliferation	3.7124e-06	5.2011e-05	8/64 12.5%	64/14305 0.4%	IL4 IL6 IFNG IL15 IL1B IL2RA IL6ST IL2
7186	G-protein coupled receptor protein signaling pathway	3.8279e-06	5.3098e-05	16/64 25.0%	498/14305 3.4%	CX3CR1 CCL25 CXCL9 CCL23 CXCL8 CXCR4 CXCL1 IL2 CXCL12 CXCR2 CCR9 CCL3 CCL2 JAK2 CCL17 CCR3
32946	positive regulation of mononuclear cell proliferation	4.2187e-06	5.7802e-05	8/64 12.5%	65/14305 0.4%	IL4 IL6 IFNG IL15 IL1B IL2RA IL6ST IL2
2700	regulation of production of molecular mediator of immune response	4.2495e-06	5.7802e-05	7/64 10.9%	40/14305 0.2%	IL10 IL4 IL6 IFNG TNF FOXP3 IL2
70665	positive regulation of leukocyte proliferation	4.7838e-06	6.4444e-05	8/64 12.5%	66/14305 0.4%	IL4 IL6 IFNG IL15 IL1B IL2RA IL6ST IL2
50921	positive regulation of chemotaxis	5.1065e-06	6.8136e-05	7/64 10.9%	41/14305 0.2%	CXCL10 IL6 CXCL8 CXCL12 CCL2 IL16 IL6R
48518	positive regulation of biological process	5.3625e-06	7.0876e-05	31/64 48.4%	2208/14305 15.4%	CSF2 CXCL8 CCL11 TNF CXCL5 EGFR CXCL16 CXCR2 CCL2 JAK2 IL6R CCR3 IL10 CCL24 IL15 STAT3 NFATC2 IL16 FOXP3 TGFBR1 IL2 TGFBR2 IL4 CXCL10 IL6 CXCL12 IFNG IL1B IL2RA IL6ST CCL26
9615	response to virus	6.4751e-06	8.4782e-05	10/64 15.6%	142/14305 0.9%	IL6 CCL11 CCL8 CCL22 CXCL12 IFNG IFNGR1 CXCR4 CCL19 TNF
50795	regulation of behavior	6.8917e-06	8.9401e-05	8/64 12.5%	69/14305 0.4%	CXCL10 IL6 CXCL8 CXCL12 CXCR4 CCL2 IL16 IL6R
51223	regulation of protein transport	7.9528e-06	0.00010154	10/64 15.6%	145/14305 1.0%	IL10 IL6 IFNG IL1B JAK2 TNF FOXP3 TGFBR1 EGFR IL2
2637	regulation of immunoglobulin production	7.9723e-06	0.00010154	6/64 9.3%	24/14305 0.1%	IL10 IL4 IL6 IFNG TNF IL2
51251	positive regulation of lymphocyte activation	8.5998e-06	0.00010757	9/64 14.0%	105/14305 0.7%	IL4 IL6 IFNG IL15 IL1B IL2RA IL6ST IL2 TGFBR2
2697	regulation of immune effector process	8.5998e-06	0.00010757	9/64 14.0%	105/14305 0.7%	IL10 IL4 IL6 IFNG IL15 IL1B TNF FOXP3 IL2
8285	negative regulation of cell proliferation	9.5063e-06	0.00011786	14/64 21.8%	379/14305 2.6%	IL10 CCL23 CXCL8 IL15 CXCL1 TNF FOXP3 IL2 IL6 IFNG IL1B IL2RA CTLA4 JAK2
70201	regulation of establishment of protein localization	1.3462e-05	0.00016544	10/64 15.6%	153/14305 1.0%	IL10 IL6 IFNG IL1B JAK2 TNF FOXP3 TGFBR1 EGFR IL2
48522	positive regulation of cellular process	1.3654e-05	0.00016634	29/64 45.3%	2004/14305 14.0%	CSF2 CCL11 TNF CXCL5 EGFR CXCL16 CXCR2 CCL2 JAK2 IL6R CCR3 IL10 CCL24 IL15 STAT3 NFATC2 FOXP3 TGFBR1 IL2 TGFBR2 IL4 CXCL10 IL6 CXCL12 IFNG IL1B IL2RA IL6ST CCL26
48520	positive regulation of behavior	1.3989e-05	0.00016895	7/64 10.9%	47/14305 0.3%	CXCL10 IL6 CXCL8 CXCL12 CCL2 IL16 IL6R
48584	positive regulation of response to stimulus	2.021e-05	0.000242	12/64 18.7%	268/14305 1.8%	CXCL10 IL6 CXCL8 CXCL12 IL15 IL1B CCL2 IL16 JAK2 IL6ST TNF IL6R
2696	positive regulation of leukocyte activation	2.0998e-05	0.00024931	9/64 14.0%	116/14305 0.8%	IL4 IL6 IFNG IL15 IL1B IL2RA IL6ST IL2 TGFBR2
2819	regulation of adaptive immune response	2.5394e-05	0.00029896	7/64 10.9%	51/14305 0.3%	IL10 IL4 IFNG IL1B IL6ST FOXP3 IL2
9967	positive regulation of signal transduction	2.8199e-05	0.00032922	12/64 18.7%	276/14305 1.9%	IL4 IL6 CSF2 IFNG IL1B JAK2 IL6ST TNF IL6R TGFBR1 EGFR IL2
23056	positive regulation of signaling process	3.4539e-05	0.00039792	12/64 18.7%	281/14305 1.9%	IL4 IL6 CSF2 IFNG IL1B JAK2 IL6ST TNF IL6R TGFBR1 EGFR IL2
51094	positive regulation of developmental process	3.4651e-05	0.00039792	13/64 20.3%	347/14305 2.4%	CSF2 CCL11 TNF IL2 TGFBR2 IL6 IFNG IL1B IL2RA JAK2 IL6ST IL6R CCR3
32880	regulation of protein localization	4.2037e-05	0.00047881	10/64 15.6%	172/14305 1.2%	IL10 IL6 IFNG IL1B JAK2 TNF FOXP3 TGFBR1 EGFR IL2
45428	regulation of nitric oxide biosynthetic process	4.2561e-05	0.00048087	6/64 9.3%	31/14305 0.2%	IL10 IFNG IL1B JAK2 TNF EGFR
32270	positive regulation of cellular protein metabolic process	4.9267e-05	0.00055218	12/64 18.7%	290/14305 2.0%	IL4 IL6 CSF2 IFNG IL1B JAK2 IL6ST TNF IL6R FOXP3 TGFBR1 IL2
50727	regulation of inflammatory response	5.9372e-05	0.00066016	8/64 12.5%	90/14305 0.6%	IL10 IL6 IL1B IL2RA JAK2 IL6ST TNF IL2
23014	signal transmission via phosphorylation event	6.1591e-05	0.00067413	13/64 20.3%	364/14305 2.5%	IL10 STAT3 CXCR4 TNF TGFBR1 EGFR IFNG IL1B CCL2 JAK2 IL6ST CCR2 JAK1
7243	intracellular protein kinase cascade	6.1591e-05	0.00067413	13/64 20.3%	364/14305 2.5%	IL10 STAT3 CXCR4 TNF TGFBR1 EGFR IFNG IL1B CCL2 JAK2 IL6ST CCR2 JAK1
50776	regulation of immune response	6.4344e-05	0.00069881	11/64 17.1%	235/14305 1.6%	IL10 IL4 IL6 IFNG IL15 IL1B CTLA4 IL6ST TNF FOXP3 IL2
31399	regulation of protein modification process	6.5772e-05	0.00070882	13/64 20.3%	366/14305 2.5%	CSF2 TNF FOXP3 TGFBR1 EGFR IL2 IL4 IL6 IFNG IL1B JAK2 IL6ST IL6R
6968	cellular defense response	9.2404e-05	0.00098207	7/64 10.9%	61/14305 0.4%	CX3CR1 IL4 CXCL9 CXCR2 CCR9 CCR3 CCR2
7259	JAK-STAT cascade	9.2529e-05	0.00098207	6/64 9.3%	35/14305 0.2%	IFNG STAT3 CCL2 JAK2 IL6ST CCR2
51247	positive regulation of protein metabolic process	9.3306e-05	0.00098287	12/64 18.7%	307/14305 2.1%	IL4 IL6 CSF2 IFNG IL1B JAK2 IL6ST TNF IL6R FOXP3 TGFBR1 IL2
30593	neutrophil chemotaxis	0.00012523	0.0013093	5/64 7.8%	18/14305 0.1%	CXCL8 IFNG IL1B CXCR2 CCL2
44093	positive regulation of molecular function	0.00013472	0.001398	16/64 25.0%	638/14305 4.4%	IL10 CCL24 CCL11 CXCR4 TNF TGFBR1 EGFR IL2 TGFBR2 IL4 IL6 IFNG IL1B CXCR2 JAK2 CCL26
10627	regulation of intracellular protein kinase cascade	0.00016434	0.0016929	12/64 18.7%	323/14305 2.2%	IL4 IL6 CSF2 IFNG IL1B JAK2 IL6ST TNF IL6R TGFBR1 EGFR IL2
70887	cellular response to chemical stimulus	0.00018402	0.0018818	13/64 20.3%	399/14305 2.7%	IL10 CX3CR1 CXCL8 STAT3 IL16 CXCL16 IL6 IFNG IL1B CXCR2 CCL2 JAK2 IL6R
1817	regulation of cytokine production	0.0001969	0.001999	10/64 15.6%	202/14305 1.4%	IL10 IL6 IFNG IL1B CCL2 JAK2 IL6ST TNF IL6R FOXP3
10647	positive regulation of cell communication	0.00027666	0.0027885	13/64 20.3%	413/14305 2.8%	CSF2 TNF TGFBR1 EGFR IL2 IL4 IL6 IFNG IL1B CCL2 JAK2 IL6ST IL6R
32675	regulation of interleukin-6 production	0.00029184	0.0029205	6/64 9.3%	42/14305 0.2%	IL10 IL6 IFNG IL1B TNF IL6R
31347	regulation of defense response	0.00037567	0.0037327	9/64 14.0%	161/14305 1.1%	IL10 IL6 IL15 IL1B IL2RA JAK2 IL6ST TNF IL2
48660	regulation of smooth muscle cell proliferation	0.00038999	0.0038477	6/64 9.3%	44/14305 0.3%	IL6 IFNG IL15 TNF IL6R EGFR
2690	positive regulation of leukocyte chemotaxis	0.00048341	0.0047032	5/64 7.8%	23/14305 0.1%	CXCL10 IL6 CXCL12 CCL2 IL6R
32642	regulation of chemokine production	0.00048341	0.0047032	5/64 7.8%	23/14305 0.1%	IL6 IFNG IL1B TNF IL6R
42325	regulation of phosphorylation	0.00050639	0.0048928	14/64 21.8%	518/14305 3.6%	CSF2 CXCR4 TNF TGFBR1 EGFR IL2 TGFBR2 IL4 IL6 IFNG IL1B JAK2 IL6ST IL6R
9617	response to bacterium	0.00070104	0.0067271	10/64 15.6%	231/14305 1.6%	IL10 CXCL10 IL6 IFNG CCL20 IL1B IL10RA CCL2 TNF IL6R
42523	positive regulation of tyrosine phosphorylation of Stat5 protein	0.00074978	0.0071459	4/64 6.2%	10/14305 0.0%	IL4 CSF2 JAK2 IL2
45429	positive regulation of nitric oxide biosynthetic process	0.00075804	0.0071477	5/64 7.8%	25/14305 0.1%	IFNG IL1B JAK2 TNF EGFR
45321	leukocyte activation	0.00076018	0.0071477	10/64 15.6%	233/14305 1.6%	IL10 CX3CR1 IL4 CSF2 CXCL8 IL15 CXCR2 FOXP3 IL2 TGFBR2
70102	interleukin-6-mediated signaling pathway	0.00085416	0.0078728	3/64 4.6%	3/14305 0.0%	IL6 STAT3 IL6R
60559	positive regulation of calcidiol 1-monooxygenase activity	0.00085416	0.0078728	3/64 4.6%	3/14305 0.0%	IFNG IL1B TNF
2706	regulation of lymphocyte mediated immunity	0.00085977	0.0078728	6/64 9.3%	50/14305 0.3%	IL10 IL4 IFNG IL1B FOXP3 IL2
2822	regulation of adaptive immune response based on somatic recombination of immune receptors built from immunoglobulin superfamily domains	0.00085977	0.0078728	6/64 9.3%	50/14305 0.3%	IL10 IL4 IFNG IL1B FOXP3 IL2
19220	regulation of phosphate metabolic process	0.00088781	0.0080247	14/64 21.8%	542/14305 3.7%	CSF2 CXCR4 TNF TGFBR1 EGFR IL2 TGFBR2 IL4 IL6 IFNG IL1B JAK2 IL6ST IL6R
51174	regulation of phosphorus metabolic process	0.00088781	0.0080247	14/64 21.8%	542/14305 3.7%	CSF2 CXCR4 TNF TGFBR1 EGFR IL2 TGFBR2 IL4 IL6 IFNG IL1B JAK2 IL6ST IL6R
35468	positive regulation of signaling pathway	0.00098134	0.0088131	12/64 18.7%	380/14305 2.6%	IL4 IL6 CSF2 IFNG IL1B JAK2 IL6ST TNF IL6R TGFBR1 EGFR IL2
45765	regulation of angiogenesis	0.0011301	0.010085	7/64 10.9%	87/14305 0.6%	CX3CR1 CXCL10 IL6 CCL11 IL1B CCL2 CCR3
45595	regulation of cell differentiation	0.0011374	0.010085	14/64 21.8%	553/14305 3.8%	CSF2 IL15 TNF TGFBR1 IL2 TGFBR2 IL4 IL6 IFNG IL2RA CTLA4 JAK2 IL6ST IL6R
45073	regulation of chemokine biosynthetic process	0.0011743	0.010282	4/64 6.2%	11/14305 0.0%	IL6 IFNG IL1B TNF
42517	positive regulation of tyrosine phosphorylation of Stat3 protein	0.0011743	0.010282	4/64 6.2%	11/14305 0.0%	IL6 JAK2 IL6ST IL6R
32268	regulation of cellular protein metabolic process	0.0012988	0.011302	14/64 21.8%	559/14305 3.9%	IL10 CSF2 TNF FOXP3 TGFBR1 EGFR IL2 IL4 IL6 IFNG IL1B JAK2 IL6ST IL6R
2688	regulation of leukocyte chemotaxis	0.0013878	0.012002	5/64 7.8%	28/14305 0.1%	CXCL10 IL6 CXCL12 CCL2 IL6R
45191	regulation of isotype switching	0.0017555	0.014997	4/64 6.2%	12/14305 0.0%	IL10 IL4 IFNG IL2
42522	regulation of tyrosine phosphorylation of Stat5 protein	0.0017555	0.014997	4/64 6.2%	12/14305 0.0%	IL4 CSF2 JAK2 IL2
9966	regulation of signal transduction	0.0019272	0.016363	16/64 25.0%	773/14305 5.4%	CCL24 CSF2 CCL11 CXCR4 TNF TGFBR1 EGFR IL2 IL4 IL6 IFNG IL1B JAK2 IL6ST IL6R CCL26
23051	regulation of signaling process	0.0021037	0.017755	16/64 25.0%	778/14305 5.4%	CCL24 CSF2 CCL11 CXCR4 TNF TGFBR1 EGFR IL2 IL4 IL6 IFNG IL1B JAK2 IL6ST IL6R CCL26
2703	regulation of leukocyte mediated immunity	0.0023627	0.019456	6/64 9.3%	59/14305 0.4%	IL10 IL4 IFNG IL1B FOXP3 IL2
32945	negative regulation of mononuclear cell proliferation	0.0023747	0.019456	5/64 7.8%	31/14305 0.2%	IL10 IL2RA CTLA4 FOXP3 IL2
2687	positive regulation of leukocyte migration	0.0023747	0.019456	5/64 7.8%	31/14305 0.2%	CXCL10 IL6 CXCL12 CCL2 IL6R
70664	negative regulation of leukocyte proliferation	0.0023747	0.019456	5/64 7.8%	31/14305 0.2%	IL10 IL2RA CTLA4 FOXP3 IL2
50672	negative regulation of lymphocyte proliferation	0.0023747	0.019456	5/64 7.8%	31/14305 0.2%	IL10 IL2RA CTLA4 FOXP3 IL2
46006	regulation of activated T cell proliferation	0.0025272	0.020585	4/64 6.2%	13/14305 0.0%	IL4 IL2RA FOXP3 IL2
1938	positive regulation of endothelial cell proliferation	0.0028048	0.022714	5/64 7.8%	32/14305 0.2%	CCL24 CCL11 CCL2 CCR3 CCL26
51043	regulation of membrane protein ectodomain proteolysis	0.0035262	0.028392	4/64 6.2%	14/14305 0.0%	IL10 IFNG IL1B TNF
1819	positive regulation of cytokine production	0.0036235	0.029009	7/64 10.9%	103/14305 0.7%	IL6 IFNG IL1B JAK2 IL6ST TNF IL6R
50708	regulation of protein secretion	0.0042417	0.033765	6/64 9.3%	65/14305 0.4%	IL10 IL6 IFNG TNF FOXP3 IL2
10574	regulation of vascular endothelial growth factor production	0.0047924	0.037933	4/64 6.2%	15/14305 0.1%	IL6 IL1B CCL2 IL6ST
35556	intracellular signal transduction	0.0052868	0.041611	16/64 25.0%	833/14305 5.8%	IL10 CXCL8 STAT3 CXCR4 TNF TGFBR1 EGFR IFNG IL1B CXCR2 CCL2 JAK2 IL6ST CCR3 CCR2 JAK1
65009	regulation of molecular function	0.0055205	0.043208	18/64 28.1%	1062/14305 7.4%	IL10 CCL24 CCL11 CXCR4 TNF FOXP3 TGFBR1 EGFR IL2 TGFBR2 IL4 IL6 IFNG IL1B CXCR2 JAK2 CCR2 CCL26
51246	regulation of protein metabolic process	0.006111	0.047564	14/64 21.8%	635/14305 4.4%	IL10 CSF2 TNF FOXP3 TGFBR1 EGFR IL2 IL4 IL6 IFNG IL1B JAK2 IL6ST IL6R
43066	negative regulation of apoptosis	0.0076212	0.05899	11/64 17.1%	376/14305 2.6%	IL10 CX3CR1 IL4 IL6 CSF2 IL1B CCL2 TNF TGFBR1 EGFR IL2
43085	positive regulation of catalytic activity	0.0080336	0.061841	13/64 20.3%	553/14305 3.8%	CCL24 CCL11 CXCR4 TNF TGFBR1 EGFR IL2 TGFBR2 IFNG IL1B CXCR2 JAK2 CCL26
2675	positive regulation of acute inflammatory response	0.0083	0.063197	4/64 6.2%	17/14305 0.1%	IL6 IL1B IL6ST TNF
42516	regulation of tyrosine phosphorylation of Stat3 protein	0.0083	0.063197	4/64 6.2%	17/14305 0.1%	IL6 JAK2 IL6ST IL6R
48304	positive regulation of isotype switching to IgG isotypes	0.0084871	0.064272	3/64 4.6%	5/14305 0.0%	IL4 IFNG IL2
43069	negative regulation of programmed cell death	0.0086793	0.065374	11/64 17.1%	381/14305 2.6%	IL10 CX3CR1 IL4 IL6 CSF2 IL1B CCL2 TNF TGFBR1 EGFR IL2
2685	regulation of leukocyte migration	0.008916	0.066799	5/64 7.8%	40/14305 0.2%	CXCL10 IL6 CXCL12 CCL2 IL6R
60341	regulation of cellular localization	0.0091655	0.068302	10/64 15.6%	305/14305 2.1%	IL10 IL6 IFNG IL1B JAK2 TNF FOXP3 TGFBR1 EGFR IL2
10033	response to organic substance	0.0092902	0.068865	16/64 25.0%	869/14305 6.0%	IL10 IL10RA STAT3 TNF TGFBR1 EGFR CXCL16 TGFBR2 CXCL10 IL6 IFNG IL1B CCL2 JAK2 IL6ST IL6R
51241	negative regulation of multicellular organismal process	0.010108	0.074227	8/64 12.5%	174/14305 1.2%	IL10 IL6 IFNG JAK2 TNF IL6R FOXP3 IL2
50729	positive regulation of inflammatory response	0.01012	0.074227	5/64 7.8%	41/14305 0.2%	IL6 IL1B JAK2 IL6ST TNF
60548	negative regulation of cell death	0.010643	0.077661	11/64 17.1%	389/14305 2.7%	IL10 CX3CR1 IL4 IL6 CSF2 IL1B CCL2 TNF TGFBR1 EGFR IL2
42035	regulation of cytokine biosynthetic process	0.011678	0.084768	6/64 9.3%	77/14305 0.5%	IL10 IL6 IFNG IL1B TNF FOXP3
90316	positive regulation of intracellular protein transport	0.012909	0.093227	5/64 7.8%	43/14305 0.3%	IL1B JAK2 TNF TGFBR1 EGFR
51173	positive regulation of nitrogen compound metabolic process	0.013118	0.094247	14/64 21.8%	677/14305 4.7%	IL10 CSF2 STAT3 NFATC2 TNF FOXP3 TGFBR1 EGFR IL2 IL4 IL6 IFNG IL1B JAK2
33157	regulation of intracellular protein transport	0.013595	0.09718	6/64 9.3%	79/14305 0.5%	IL10 IL1B JAK2 TNF TGFBR1 EGFR
2237	response to molecule of bacterial origin	0.015027	0.10686	7/64 10.9%	127/14305 0.8%	IL10 CXCL10 IL6 IL1B IL10RA CCL2 IL6R
2437	inflammatory response to antigenic stimulus	0.01692	0.11814	3/64 4.6%	6/14305 0.0%	IL1B IL2RA TNF
46822	regulation of nucleocytoplasmic transport	0.016949	0.11814	6/64 9.3%	82/14305 0.5%	IL10 IL1B JAK2 TNF TGFBR1 EGFR
51091	positive regulation of transcription factor activity	0.016949	0.11814	6/64 9.3%	82/14305 0.5%	IL10 IL4 IL6 IL1B JAK2 TNF
90047	positive regulation of transcription regulator activity	0.016949	0.11814	6/64 9.3%	82/14305 0.5%	IL10 IL4 IL6 IL1B JAK2 TNF
32388	positive regulation of intracellular transport	0.018194	0.12619	5/64 7.8%	46/14305 0.3%	IL1B JAK2 TNF TGFBR1 EGFR
45597	positive regulation of cell differentiation	0.018483	0.12756	9/64 14.0%	255/14305 1.7%	IL6 CSF2 IFNG IL2RA JAK2 IL6ST IL6R IL2 TGFBR2
50714	positive regulation of protein secretion	0.020291	0.13867	5/64 7.8%	47/14305 0.3%	IL10 IL6 IFNG TNF IL2
1936	regulation of endothelial cell proliferation	0.020291	0.13867	5/64 7.8%	47/14305 0.3%	CCL24 CCL11 CCL2 CCR3 CCL26
2712	regulation of B cell mediated immunity	0.020594	0.13938	4/64 6.2%	21/14305 0.1%	IL10 IL4 IFNG IL2
2889	regulation of immunoglobulin mediated immune response	0.020594	0.13938	4/64 6.2%	21/14305 0.1%	IL10 IL4 IFNG IL2
48534	hemopoietic or lymphoid organ development	0.021014	0.14154	9/64 14.0%	259/14305 1.8%	IL10 IL4 CSF2 IL15 CXCL13 JAK2 TGFBR1 IL2 TGFBR2
51047	positive regulation of secretion	0.021539	0.14438	7/64 10.9%	134/14305 0.9%	IL10 IL6 IFNG IL1B JAK2 TNF IL2
45580	regulation of T cell differentiation	0.022572	0.15059	5/64 7.8%	48/14305 0.3%	IL15 IL2RA CTLA4 IL2 TGFBR2
51090	regulation of transcription factor activity	0.023782	0.15717	7/64 10.9%	136/14305 0.9%	IL10 IL4 IL6 IL1B JAK2 TNF FOXP3
90046	regulation of transcription regulator activity	0.023782	0.15717	7/64 10.9%	136/14305 0.9%	IL10 IL4 IL6 IL1B JAK2 TNF FOXP3
2274	myeloid leukocyte activation	0.025051	0.16423	5/64 7.8%	49/14305 0.3%	CX3CR1 CSF2 CXCL8 CXCR2 TGFBR2
32755	positive regulation of interleukin-6 production	0.025086	0.16423	4/64 6.2%	22/14305 0.1%	IL6 IL1B TNF IL6R
51345	positive regulation of hydrolase activity	0.026658	0.17371	8/64 12.5%	198/14305 1.3%	CCL24 CCL11 IFNG CXCR2 JAK2 TNF EGFR CCL26
31328	positive regulation of cellular biosynthetic process	0.02708	0.17564	14/64 21.8%	720/14305 5.0%	IL10 CSF2 STAT3 NFATC2 TNF FOXP3 TGFBR1 EGFR IL2 IL4 IL6 IFNG IL1B JAK2
48519	negative regulation of biological process	0.028411	0.18343	24/64 37.5%	2020/14305 14.1%	IL10 CX3CR1 CCL23 CSF2 CXCL8 IL15 STAT3 CXCL1 TNF FOXP3 TGFBR1 EGFR IL2 IL4 CXCL10 IL6 IFNG IL1B IL2RA CTLA4 CCL2 JAK2 IL6ST IL6R
45348	positive regulation of MHC class II biosynthetic process	0.029515	0.18664	3/64 4.6%	7/14305 0.0%	IL10 IL4 IFNG
2548	monocyte chemotaxis	0.029515	0.18664	3/64 4.6%	7/14305 0.0%	IL6 CCL2 IL6R
60558	regulation of calcidiol 1-monooxygenase activity	0.029515	0.18664	3/64 4.6%	7/14305 0.0%	IFNG IL1B TNF
48302	regulation of isotype switching to IgG isotypes	0.029515	0.18664	3/64 4.6%	7/14305 0.0%	IL4 IFNG IL2
51050	positive regulation of transport	0.029574	0.18664	9/64 14.0%	270/14305 1.8%	IL10 IL6 IFNG IL1B JAK2 TNF TGFBR1 EGFR IL2
51250	negative regulation of lymphocyte activation	0.030648	0.19169	5/64 7.8%	51/14305 0.3%	IL10 IL2RA CTLA4 FOXP3 IL2
50864	regulation of B cell activation	0.030648	0.19169	5/64 7.8%	51/14305 0.3%	IL10 IL4 IL6 IFNG IL2
10638	positive regulation of organelle organization	0.031269	0.1947	6/64 9.3%	91/14305 0.6%	CCL24 CCL11 IL1B TNF FOXP3 CCL26
9891	positive regulation of biosynthetic process	0.032322	0.20037	14/64 21.8%	731/14305 5.1%	IL10 CSF2 STAT3 NFATC2 TNF FOXP3 TGFBR1 EGFR IL2 IL4 IL6 IFNG IL1B JAK2
2520	immune system development	0.034366	0.2121	9/64 14.0%	275/14305 1.9%	IL10 IL4 CSF2 IL15 CXCL13 JAK2 TGFBR1 IL2 TGFBR2
43388	positive regulation of DNA binding	0.03551	0.2182	6/64 9.3%	93/14305 0.6%	IL10 IL4 IL6 IL1B JAK2 TNF
31325	positive regulation of cellular metabolic process	0.037104	0.227	16/64 25.0%	966/14305 6.7%	IL10 CSF2 STAT3 NFATC2 TNF FOXP3 TGFBR1 EGFR IL2 IL4 IL6 IFNG IL1B JAK2 IL6ST IL6R
51240	positive regulation of multicellular organismal process	0.03755	0.22873	9/64 14.0%	278/14305 1.9%	IL6 IFNG IL1B CCL2 JAK2 IL6ST TNF IL6R EGFR
42981	regulation of apoptosis	0.038032	0.23066	15/64 23.4%	852/14305 5.9%	IL10 CX3CR1 CSF2 TNF TGFBR1 EGFR IL2 IL4 IL6 IFNG IL1B IL2RA CCL2 JAK2 IL6R
43067	regulation of programmed cell death	0.042644	0.25752	15/64 23.4%	860/14305 6.0%	IL10 CX3CR1 CSF2 TNF TGFBR1 EGFR IL2 IL4 IL6 IFNG IL1B IL2RA CCL2 JAK2 IL6R
51384	response to glucocorticoid stimulus	0.045399	0.27181	6/64 9.3%	97/14305 0.6%	IL10 IL6 IL1B CCL2 TNF IL6R
32386	regulation of intracellular transport	0.045399	0.27181	6/64 9.3%	97/14305 0.6%	IL10 IL1B JAK2 TNF TGFBR1 EGFR
45080	positive regulation of chemokine biosynthetic process	0.047073	0.27716	3/64 4.6%	8/14305 0.0%	IFNG IL1B TNF
32855	positive regulation of Rac GTPase activity	0.047073	0.27716	3/64 4.6%	8/14305 0.0%	CCL24 CCL11 CCL26
45830	positive regulation of isotype switching	0.047073	0.27716	3/64 4.6%	8/14305 0.0%	IL4 IFNG IL2
10941	regulation of cell death	0.047084	0.27716	15/64 23.4%	867/14305 6.0%	IL10 CX3CR1 CSF2 TNF TGFBR1 EGFR IL2 IL4 IL6 IFNG IL1B IL2RA CCL2 JAK2 IL6R
45619	regulation of lymphocyte differentiation	0.048988	0.28597	5/64 7.8%	56/14305 0.3%	IL15 IL2RA CTLA4 IL2 TGFBR2
2695	negative regulation of leukocyte activation	0.048988	0.28597	5/64 7.8%	56/14305 0.3%	IL10 IL2RA CTLA4 FOXP3 IL2
10332	response to gamma radiation	0.050585	0.29164	4/64 6.2%	26/14305 0.1%	CXCL10 IL1B CCL2 IL6R
42130	negative regulation of T cell proliferation	0.050585	0.29164	4/64 6.2%	26/14305 0.1%	IL10 IL2RA CTLA4 FOXP3
50806	positive regulation of synaptic transmission	0.050585	0.29164	4/64 6.2%	26/14305 0.1%	IFNG CCL2 TNF EGFR
18	regulation of DNA recombination	0.059183	0.33843	4/64 6.2%	27/14305 0.1%	IL10 IL4 IFNG IL2
2673	regulation of acute inflammatory response	0.059183	0.33843	4/64 6.2%	27/14305 0.1%	IL6 IL1B IL6ST TNF
35466	regulation of signaling pathway	0.06012	0.34239	16/64 25.0%	1003/14305 7.0%	CCL24 CSF2 CCL11 CXCR4 TNF TGFBR1 EGFR IL2 IL4 IL6 IFNG IL1B JAK2 IL6ST IL6R CCL26
51101	regulation of DNA binding	0.06168	0.34985	7/64 10.9%	157/14305 1.0%	IL10 IL4 IL6 IL1B JAK2 TNF FOXP3
31960	response to corticosteroid stimulus	0.068035	0.38434	6/64 9.3%	104/14305 0.7%	IL10 IL6 IL1B CCL2 TNF IL6R
48545	response to steroid hormone stimulus	0.068625	0.38612	8/64 12.5%	225/14305 1.5%	IL10 IL6 IL1B STAT3 CCL2 TNF IL6R TGFBR1
45911	positive regulation of DNA recombination	0.070384	0.39286	3/64 4.6%	9/14305 0.0%	IL4 IFNG IL2
51023	regulation of immunoglobulin secretion	0.070384	0.39286	3/64 4.6%	9/14305 0.0%	IL6 TNF IL2
9893	positive regulation of metabolic process	0.072641	0.40385	16/64 25.0%	1018/14305 7.1%	IL10 CSF2 STAT3 NFATC2 TNF FOXP3 TGFBR1 EGFR IL2 IL4 IL6 IFNG IL1B JAK2 IL6ST IL6R
32768	regulation of monooxygenase activity	0.079559	0.43711	4/64 6.2%	29/14305 0.2%	IFNG IL1B TNF EGFR
51971	positive regulation of transmission of nerve impulse	0.079559	0.43711	4/64 6.2%	29/14305 0.2%	IFNG CCL2 TNF EGFR
48661	positive regulation of smooth muscle cell proliferation	0.079559	0.43711	4/64 6.2%	29/14305 0.2%	IL6 TNF IL6R EGFR
50866	negative regulation of cell activation	0.081295	0.4449	5/64 7.8%	62/14305 0.4%	IL10 IL2RA CTLA4 FOXP3 IL2
10646	regulation of cell communication	0.083209	0.4536	17/64 26.5%	1154/14305 8.0%	CCL24 CSF2 CCL11 CXCR4 TNF TGFBR1 EGFR IL2 IL4 IL6 IFNG IL1B CCL2 JAK2 IL6ST IL6R CCL26
48523	negative regulation of cellular process	0.083618	0.45407	22/64 34.3%	1844/14305 12.8%	IL10 CX3CR1 CCL23 CSF2 CXCL8 IL15 STAT3 CXCL1 TNF FOXP3 TGFBR1 EGFR IL2 IL4 IL6 IFNG IL1B IL2RA CTLA4 CCL2 JAK2 IL6ST
23034	intracellular signaling pathway	0.087124	0.47128	17/64 26.5%	1158/14305 8.0%	IL10 CXCL8 STAT3 CXCR4 CXCL1 TNF TGFBR1 EGFR IFNG IL1B CXCR2 CCL2 JAK2 IL6ST CCR3 CCR2 JAK1
51099	positive regulation of binding	0.089231	0.48082	6/64 9.3%	109/14305 0.7%	IL10 IL4 IL6 IL1B JAK2 TNF
45860	positive regulation of protein kinase activity	0.097314	0.52236	8/64 12.5%	236/14305 1.6%	IL1B CXCR4 JAK2 TNF TGFBR1 EGFR IL2 TGFBR2
44057	regulation of system process	0.098045	0.52428	9/64 14.0%	313/14305 2.1%	IL10 IFNG IL1B CCL2 JAK2 IL6ST TNF EGFR IL2
45346	regulation of MHC class II biosynthetic process	0.10023	0.52789	3/64 4.6%	10/14305 0.0%	IL10 IL4 IFNG
42104	positive regulation of activated T cell proliferation	0.10023	0.52789	3/64 4.6%	10/14305 0.0%	IL4 IL2RA IL2
50710	negative regulation of cytokine secretion	0.10023	0.52789	3/64 4.6%	10/14305 0.0%	IL10 TNF FOXP3
51044	positive regulation of membrane protein ectodomain proteolysis	0.10023	0.52789	3/64 4.6%	10/14305 0.0%	IFNG IL1B TNF
42306	regulation of protein import into nucleus	0.10271	0.53891	5/64 7.8%	65/14305 0.4%	IL10 JAK2 TNF TGFBR1 EGFR
31646	positive regulation of neurological system process	0.10469	0.5473	4/64 6.2%	31/14305 0.2%	IFNG CCL2 TNF EGFR
51046	regulation of secretion	0.11337	0.59046	8/64 12.5%	241/14305 1.6%	IL10 IL6 IFNG IL1B JAK2 TNF FOXP3 IL2
80134	regulation of response to stress	0.11415	0.59233	9/64 14.0%	319/14305 2.2%	IL10 IL6 IL15 IL1B IL2RA JAK2 IL6ST TNF IL2
1776	leukocyte homeostasis	0.11925	0.61649	4/64 6.2%	32/14305 0.2%	IL6 IFNG IL2RA FOXP3
10628	positive regulation of gene expression	0.1242	0.63973	12/64 18.7%	603/14305 4.2%	IL10 IL4 IL6 CSF2 IFNG IL1B STAT3 NFATC2 TNF FOXP3 TGFBR1 IL2
10604	positive regulation of macromolecule metabolic process	0.12657	0.64953	15/64 23.4%	941/14305 6.5%	IL10 CSF2 STAT3 NFATC2 TNF FOXP3 TGFBR1 IL2 IL4 IL6 IFNG IL1B JAK2 IL6ST IL6R
32496	response to lipopolysaccharide	0.1276	0.65098	6/64 9.3%	116/14305 0.8%	IL10 CXCL10 IL1B IL10RA CCL2 IL6R
33674	positive regulation of kinase activity	0.12778	0.65098	8/64 12.5%	245/14305 1.7%	IL1B CXCR4 JAK2 TNF TGFBR1 EGFR IL2 TGFBR2
42742	defense response to bacterium	0.14768	0.74965	6/64 9.3%	119/14305 0.8%	IL10 IL6 IFNG CCL20 TNF IL6R
51347	positive regulation of transferase activity	0.16593	0.83921	8/64 12.5%	254/14305 1.7%	IL1B CXCR4 JAK2 TNF TGFBR1 EGFR IL2 TGFBR2
50707	regulation of cytokine secretion	0.19274	0.9713	4/64 6.2%	36/14305 0.2%	IL10 IFNG TNF FOXP3
2384	hepatic immune response	0.19705	0.97206	2/64 3.1%	2/14305 0.0%	IL6 IL6R
2439	chronic inflammatory response to antigenic stimulus	0.19705	0.97206	2/64 3.1%	2/14305 0.0%	IL1B TNF
46013	regulation of T cell homeostatic proliferation	0.19705	0.97206	2/64 3.1%	2/14305 0.0%	IL2RA IL2
46136	positive regulation of vitamin metabolic process	0.19705	0.97206	2/64 3.1%	2/14305 0.0%	IFNG TNF
60557	positive regulation of vitamin D biosynthetic process	0.19705	0.97206	2/64 3.1%	2/14305 0.0%	IFNG TNF
34116	positive regulation of heterotypic cell-cell adhesion	0.19705	0.97206	2/64 3.1%	2/14305 0.0%	IL1B TNF
48585	negative regulation of response to stimulus	0.20457	1.0056	6/64 9.3%	126/14305 0.8%	IL10 IL1B IL2RA CTLA4 FOXP3 IL2
2521	leukocyte differentiation	0.21397	1.0481	6/64 9.3%	127/14305 0.8%	IL10 IL4 CSF2 IL15 IL2 TGFBR2
50871	positive regulation of B cell activation	0.21537	1.0514	4/64 6.2%	37/14305 0.2%	IL4 IL6 IFNG IL2
30838	positive regulation of actin filament polymerization	0.23659	1.1509	3/64 4.6%	13/14305 0.0%	CCL24 CCL11 CCL26
45935	positive regulation of nucleobase	0.28682	1.3905	12/64 18.7%	656/14305 4.5%	IL10 IL4 IL6 CSF2 IFNG IL1B STAT3 NFATC2 TNF FOXP3 TGFBR1 IL2
6916	anti-apoptosis	0.28815	1.3921	7/64 10.9%	199/14305 1.3%	IL10 CSF2 IL1B CCL2 TNF TGFBR1 IL2
51098	regulation of binding	0.29756	1.4326	7/64 10.9%	200/14305 1.3%	IL10 IL4 IL6 IL1B JAK2 TNF FOXP3
43193	positive regulation of gene-specific transcription	0.32855	1.5764	6/64 9.3%	137/14305 0.9%	IL10 IL4 IL6 IL1B TNF FOXP3
31349	positive regulation of defense response	0.33938	1.6228	5/64 7.8%	83/14305 0.5%	IL6 IL1B JAK2 IL6ST TNF
50868	negative regulation of T cell activation	0.35894	1.7105	4/64 6.2%	42/14305 0.2%	IL10 IL2RA CTLA4 FOXP3
50790	regulation of catalytic activity	0.3731	1.7524	14/64 21.8%	907/14305 6.3%	CCL24 CCL11 CXCR4 TNF TGFBR1 EGFR IL2 TGFBR2 IFNG IL1B CXCR2 JAK2 CCR2 CCL26
32770	positive regulation of monooxygenase activity	0.374	1.7524	3/64 4.6%	15/14305 0.1%	IFNG IL1B TNF
45069	regulation of viral genome replication	0.374	1.7524	3/64 4.6%	15/14305 0.1%	CXCL8 CCL3 TNF
33160	positive regulation of protein import into nucleus	0.374	1.7524	3/64 4.6%	15/14305 0.1%	JAK2 TGFBR1 EGFR
32722	positive regulation of chemokine production	0.374	1.7524	3/64 4.6%	15/14305 0.1%	IL6 TNF IL6R
10557	positive regulation of macromolecule biosynthetic process	0.37944	1.772	12/64 18.7%	675/14305 4.7%	IL10 IL4 IL6 CSF2 IFNG IL1B STAT3 NFATC2 TNF FOXP3 TGFBR1 IL2
51093	negative regulation of developmental process	0.41794	1.9453	8/64 12.5%	289/14305 2.0%	CX3CR1 IL4 CXCL10 IL6 CTLA4 CCL2 TNF TGFBR1
45941	positive regulation of transcription	0.43077	1.9928	11/64 17.1%	575/14305 4.0%	IL10 IL4 IL6 IFNG IL1B STAT3 NFATC2 TNF FOXP3 TGFBR1 IL2
51341	regulation of oxidoreductase activity	0.43242	1.9928	4/64 6.2%	44/14305 0.3%	IFNG IL1B TNF EGFR
1818	negative regulation of cytokine production	0.43242	1.9928	4/64 6.2%	44/14305 0.3%	IL10 TNF IL6R FOXP3
50709	negative regulation of protein secretion	0.45883	2.1076	3/64 4.6%	16/14305 0.1%	IL10 TNF FOXP3
2683	negative regulation of immune system process	0.52886	2.4214	5/64 7.8%	91/14305 0.6%	IL10 IL2RA CTLA4 FOXP3 IL2
32321	positive regulation of Rho GTPase activity	0.55538	2.534	3/64 4.6%	17/14305 0.1%	CCL24 CCL11 CCL26
22603	regulation of anatomical structure morphogenesis	0.55708	2.534	8/64 12.5%	301/14305 2.1%	CX3CR1 CXCL10 IL6 CCL11 IL1B CCL2 TNF CCR3
51130	positive regulation of cellular component organization	0.57817	2.5887	7/64 10.9%	222/14305 1.5%	CCL24 CCL11 IL1B TNF FOXP3 TGFBR1 CCL26
30730	sequestering of triglyceride	0.58944	2.5887	2/64 3.1%	3/14305 0.0%	IL1B TNF
33028	myeloid cell apoptosis	0.58944	2.5887	2/64 3.1%	3/14305 0.0%	IL6 IFNG
45589	regulation of regulatory T cell differentiation	0.58944	2.5887	2/64 3.1%	3/14305 0.0%	CTLA4 IL2
70587	regulation of cell-cell adhesion involved in gastrulation	0.58944	2.5887	2/64 3.1%	3/14305 0.0%	IL1B TNF
34114	regulation of heterotypic cell-cell adhesion	0.58944	2.5887	2/64 3.1%	3/14305 0.0%	IL1B TNF
42508	tyrosine phosphorylation of Stat1 protein	0.58944	2.5887	2/64 3.1%	3/14305 0.0%	IFNG JAK2
42510	regulation of tyrosine phosphorylation of Stat1 protein	0.58944	2.5887	2/64 3.1%	3/14305 0.0%	IFNG IL6ST
42511	positive regulation of tyrosine phosphorylation of Stat1 protein	0.58944	2.5887	2/64 3.1%	3/14305 0.0%	IFNG IL6ST
1780	neutrophil homeostasis	0.58944	2.5887	2/64 3.1%	3/14305 0.0%	IL6 IFNG
1781	neutrophil apoptosis	0.58944	2.5887	2/64 3.1%	3/14305 0.0%	IL6 IFNG
9987	cellular process	0.59259	2.5944	56/64 87.5%	9370/14305 65.5%	CXCL6 CXCL9 CSF2 CXCL8 CXCL1 CXCL13 TNF CXCL5 CXCL16 CCR9 CCR7 JAK2 IL6R CCR3 CCR2 JAK1 IL10 IL15 IL16 FOXP3 TGFBR1 TGFBR2 IFNG IL1B IL6ST CX3CR1 CCL13 CCL11 CXCR4 EGFR CCL8 CCL7 CXCR3 CXCR2 CCL3 CCL2 CCL1 CCL19 CCL17 CCL15 CCL25 CCL24 CCL23 CCL22 CCL21 CCL20 STAT3 IL2 IL4 CXCL10 IL6 CXCL11 CXCL12 IL2RA CCL27 CCL26
48872	homeostasis of number of cells	0.64993	2.8366	5/64 7.8%	95/14305 0.6%	IL6 IFNG IL2RA JAK2 FOXP3
2718	regulation of cytokine production involved in immune response	0.66433	2.8904	3/64 4.6%	18/14305 0.1%	IL10 TNF FOXP3
45893	positive regulation of transcription	0.69074	2.9961	10/64 15.6%	500/14305 3.4%	IL10 IL4 IL6 IFNG IL1B STAT3 NFATC2 TNF FOXP3 IL2
51254	positive regulation of RNA metabolic process	0.76294	3.299	10/64 15.6%	506/14305 3.5%	IL10 IL4 IL6 IFNG IL1B STAT3 NFATC2 TNF FOXP3 IL2
30097	hemopoiesis	0.78407	3.3799	7/64 10.9%	233/14305 1.6%	IL10 IL4 CSF2 IL15 JAK2 IL2 TGFBR2
51049	regulation of transport	0.85521	3.6753	10/64 15.6%	513/14305 3.5%	IL10 IL6 IFNG IL1B JAK2 TNF FOXP3 TGFBR1 EGFR IL2
33158	regulation of protein import into nucleus	0.92219	3.951	3/64 4.6%	20/14305 0.1%	JAK2 TGFBR1 EGFR
51716	cellular response to stimulus	0.93435	3.9909	14/64 21.8%	987/14305 6.8%	IL10 CX3CR1 CXCL8 STAT3 IL16 CXCL16 CXCL10 IL6 IFNG IL1B CXCR2 CCL2 JAK2 IL6R
50796	regulation of insulin secretion	0.9742	4.1485	4/64 6.2%	54/14305 0.3%	IFNG IL1B JAK2 TNF
33043	regulation of organelle organization	0.99401	4.22	7/64 10.9%	242/14305 1.6%	CCL24 CCL11 CXCL12 IL1B TNF FOXP3 CCL26
31329	regulation of cellular catabolic process	1.0199	4.317	7/64 10.9%	243/14305 1.6%	IL10 CCL24 CCL11 IFNG IL1B TNF CCL26
42036	negative regulation of cytokine biosynthetic process	1.0725	4.512	3/64 4.6%	21/14305 0.1%	IL10 IL6 FOXP3
32273	positive regulation of protein polymerization	1.0725	4.512	3/64 4.6%	21/14305 0.1%	CCL24 CCL11 CCL26
32800	receptor biosynthetic process	1.1755	4.8436	2/64 3.1%	4/14305 0.0%	IL10 TNF
32966	negative regulation of collagen biosynthetic process	1.1755	4.8436	2/64 3.1%	4/14305 0.0%	IL6 IL6R
2740	negative regulation of cytokine secretion involved in immune response	1.1755	4.8436	2/64 3.1%	4/14305 0.0%	IL10 TNF
60397	JAK-STAT cascade involved in growth hormone signaling pathway	1.1755	4.8436	2/64 3.1%	4/14305 0.0%	STAT3 JAK2
42092	T-helper 2 type immune response	1.1755	4.8436	2/64 3.1%	4/14305 0.0%	IL10 IL4
60556	regulation of vitamin D biosynthetic process	1.1755	4.8436	2/64 3.1%	4/14305 0.0%	IFNG TNF
30656	regulation of vitamin metabolic process	1.1755	4.8436	2/64 3.1%	4/14305 0.0%	IFNG TNF
90276	regulation of peptide hormone secretion	1.3787	5.6645	4/64 6.2%	59/14305 0.4%	IFNG IL1B JAK2 TNF
42493	response to drug	1.41	5.7759	7/64 10.9%	256/14305 1.7%	IL10 IFNG IL1B STAT3 CCL2 TNF TGFBR2
9725	response to hormone stimulus	1.4181	5.7852	9/64 14.0%	441/14305 3.0%	IL10 IL6 IL1B STAT3 CCL2 JAK2 TNF IL6R TGFBR1
6468	protein amino acid phosphorylation	1.4205	5.7852	11/64 17.1%	657/14305 4.5%	CCL11 IFNG IL1B CXCR4 CCL2 JAK2 TNF TGFBR1 EGFR JAK1 TGFBR2
7167	enzyme linked receptor protein signaling pathway	1.4685	5.9634	8/64 12.5%	346/14305 2.4%	STAT3 CCL2 JAK2 IL6ST TGFBR1 EGFR JAK1 TGFBR2
2791	regulation of peptide secretion	1.5703	6.322	4/64 6.2%	61/14305 0.4%	IFNG IL1B JAK2 TNF
8064	regulation of actin polymerization or depolymerization	1.5703	6.322	4/64 6.2%	61/14305 0.4%	CCL24 CCL11 CXCL12 CCL26
90087	regulation of peptide transport	1.5703	6.322	4/64 6.2%	61/14305 0.4%	IFNG IL1B JAK2 TNF
32320	positive regulation of Ras GTPase activity	1.6165	6.4892	3/64 4.6%	24/14305 0.1%	CCL24 CCL11 CCL26
30832	regulation of actin filament length	1.7805	7.127	4/64 6.2%	63/14305 0.4%	CCL24 CCL11 CXCL12 CCL26
165	MAPKKK cascade	1.7876	7.1349	6/64 9.3%	186/14305 1.3%	IL1B CXCR4 JAK2 TNF TGFBR1 EGFR
51054	positive regulation of DNA metabolic process	1.8928	7.5337	4/64 6.2%	64/14305 0.4%	IL4 CSF2 IFNG IL2
2251	organ or tissue specific immune response	1.9535	7.6447	2/64 3.1%	5/14305 0.0%	IL6 IL6R
10713	negative regulation of collagen metabolic process	1.9535	7.6447	2/64 3.1%	5/14305 0.0%	IL6 IL6R
70120	ciliary neurotrophic factor-mediated signaling pathway	1.9535	7.6447	2/64 3.1%	5/14305 0.0%	IL6ST IL6R
2739	regulation of cytokine secretion involved in immune response	1.9535	7.6447	2/64 3.1%	5/14305 0.0%	IL10 TNF
44252	negative regulation of multicellular organismal metabolic process	1.9535	7.6447	2/64 3.1%	5/14305 0.0%	IL6 IL6R
51024	positive regulation of immunoglobulin secretion	1.9535	7.6447	2/64 3.1%	5/14305 0.0%	IL6 IL2
45669	positive regulation of osteoblast differentiation	2.0633	8.0521	3/64 4.6%	26/14305 0.1%	IL6 IL6ST IL6R
32147	activation of protein kinase activity	2.1196	8.2488	5/64 7.8%	122/14305 0.8%	JAK2 TGFBR1 EGFR IL2 TGFBR2
30162	regulation of proteolysis	2.1328	8.2542	4/64 6.2%	66/14305 0.4%	IL10 IFNG IL1B TNF
10212	response to ionizing radiation	2.1328	8.2542	4/64 6.2%	66/14305 0.4%	CXCL10 IL1B CCL2 IL6R
48513	organ development	2.1421	8.2674	19/64 29.6%	1792/14305 12.5%	IL10 CX3CR1 CSF2 CXCL8 CCL11 IL15 STAT3 CXCL13 TNF TGFBR1 EGFR IL2 TGFBR2 IL4 CXCL10 IL6 CCL2 JAK2 IL6R
45859	regulation of protein kinase activity	2.2788	8.7708	8/64 12.5%	369/14305 2.5%	IL1B CXCR4 JAK2 TNF TGFBR1 EGFR IL2 TGFBR2
9894	regulation of catabolic process	2.4989	9.5918	7/64 10.9%	281/14305 1.9%	IL10 CCL24 CCL11 IFNG IL1B TNF CCL26
51336	regulation of hydrolase activity	2.5418	9.7027	8/64 12.5%	375/14305 2.6%	CCL24 CCL11 IFNG CXCR2 JAK2 TNF EGFR CCL26
51353	positive regulation of oxidoreductase activity	2.5832	9.7027	3/64 4.6%	28/14305 0.1%	IFNG IL1B TNF
186	activation of MAPKK activity	2.5832	9.7027	3/64 4.6%	28/14305 0.1%	JAK2 TGFBR1 EGFR
45582	positive regulation of T cell differentiation	2.5832	9.7027	3/64 4.6%	28/14305 0.1%	IL2RA IL2 TGFBR2
50715	positive regulation of cytokine secretion	2.5832	9.7027	3/64 4.6%	28/14305 0.1%	IL10 IFNG TNF
46677	response to antibiotic	2.5832	9.7027	3/64 4.6%	28/14305 0.1%	CCL2 JAK2 JAK1
50792	regulation of viral reproduction	2.5832	9.7027	3/64 4.6%	28/14305 0.1%	CXCL8 CCL3 TNF
22407	regulation of cell-cell adhesion	2.5832	9.7027	3/64 4.6%	28/14305 0.1%	IL1B JAK2 TNF
32535	regulation of cellular component size	2.6092	9.7742	7/64 10.9%	283/14305 1.9%	CCL24 CCL11 CXCL12 TGFBR1 IL2 CXCL16 CCL26
51048	negative regulation of secretion	2.6773	10.002	4/64 6.2%	70/14305 0.4%	IL10 IL1B TNF FOXP3
51052	regulation of DNA metabolic process	2.8478	10.611	5/64 7.8%	130/14305 0.9%	IL10 IL4 CSF2 IFNG IL2
43547	positive regulation of GTPase activity	2.8721	10.673	3/64 4.6%	29/14305 0.2%	CCL24 CCL11 CCL26
2262	myeloid cell homeostasis	2.9217	10.716	2/64 3.1%	6/14305 0.0%	IL6 IFNG
45410	positive regulation of interleukin-6 biosynthetic process	2.9217	10.716	2/64 3.1%	6/14305 0.0%	IFNG IL1B
10893	positive regulation of steroid biosynthetic process	2.9217	10.716	2/64 3.1%	6/14305 0.0%	IFNG TNF
7260	tyrosine phosphorylation of STAT protein	2.9217	10.716	2/64 3.1%	6/14305 0.0%	IFNG JAK2
48247	lymphocyte chemotaxis	2.9217	10.716	2/64 3.1%	6/14305 0.0%	CCL2 CXCL16
43549	regulation of kinase activity	2.9309	10.721	8/64 12.5%	383/14305 2.6%	IL1B CXCR4 JAK2 TNF TGFBR1 EGFR IL2 TGFBR2
32844	regulation of homeostatic process	3.1649	11.546	5/64 7.8%	133/14305 0.9%	IFNG IL1B IL2RA TNF IL2
32319	regulation of Rho GTPase activity	3.1811	11.546	3/64 4.6%	30/14305 0.2%	CCL24 CCL11 CCL26
18105	peptidyl-serine phosphorylation	3.1811	11.546	3/64 4.6%	30/14305 0.2%	IFNG TGFBR1 TGFBR2
45944	positive regulation of transcription from RNA polymerase II promoter	3.1979	11.577	8/64 12.5%	388/14305 2.7%	IL4 IL6 IL1B STAT3 NFATC2 TNF FOXP3 IL2
9719	response to endogenous stimulus	3.2511	11.739	9/64 14.0%	493/14305 3.4%	IL10 IL6 IL1B STAT3 CCL2 JAK2 TNF IL6R TGFBR1
42176	regulation of protein catabolic process	3.3151	11.94	4/64 6.2%	74/14305 0.5%	IL10 IFNG IL1B TNF
60	protein import into nucleus	3.5107	12.547	3/64 4.6%	31/14305 0.2%	IFNG JAK2 TNF
16525	negative regulation of angiogenesis	3.5107	12.547	3/64 4.6%	31/14305 0.2%	CX3CR1 CXCL10 CCL2
45621	positive regulation of lymphocyte differentiation	3.5107	12.547	3/64 4.6%	31/14305 0.2%	IL2RA IL2 TGFBR2
32583	regulation of gene-specific transcription	3.6173	12.895	6/64 9.3%	212/14305 1.4%	IL10 IL4 IL6 IL1B TNF FOXP3
51338	regulation of transferase activity	3.7919	13.483	8/64 12.5%	398/14305 2.7%	IL1B CXCR4 JAK2 TNF TGFBR1 EGFR IL2 TGFBR2
30888	regulation of B cell proliferation	3.8615	13.627	3/64 4.6%	32/14305 0.2%	IL10 IL4 IL2
31334	positive regulation of protein complex assembly	3.8615	13.627	3/64 4.6%	32/14305 0.2%	CCL24 CCL11 CCL26
50728	negative regulation of inflammatory response	3.8615	13.627	3/64 4.6%	32/14305 0.2%	IL10 IL2RA IL2
9314	response to radiation	3.9961	14.067	6/64 9.3%	216/14305 1.5%	CXCL10 CCL11 IL1B CCL2 IL6R EGFR
2544	chronic inflammatory response	4.0786	14.214	2/64 3.1%	7/14305 0.0%	IL1B TNF
10829	negative regulation of glucose transport	4.0786	14.214	2/64 3.1%	7/14305 0.0%	IL1B TNF
2902	regulation of B cell apoptosis	4.0786	14.214	2/64 3.1%	7/14305 0.0%	IL10 IL2
70723	response to cholesterol	4.0786	14.214	2/64 3.1%	7/14305 0.0%	TGFBR1 TGFBR2
9628	response to abiotic stimulus	4.1896	14.565	8/64 12.5%	404/14305 2.8%	CXCL10 CCL11 IL1B CCL2 TNF IL6R TGFBR1 EGFR
45768	positive regulation of anti-apoptosis	4.2342	14.683	3/64 4.6%	33/14305 0.2%	IL6 IL6ST IL6R
33993	response to lipid	5.047	17.416	3/64 4.6%	35/14305 0.2%	TGFBR1 EGFR TGFBR2
19722	calcium-mediated signaling	5.047	17.416	3/64 4.6%	35/14305 0.2%	CXCL8 TNF EGFR
43410	positive regulation of MAPKKK cascade	5.1377	17.685	4/64 6.2%	83/14305 0.5%	IL6 IL1B TNF IL6R
90066	regulation of anatomical structure size	5.1682	17.71	7/64 10.9%	317/14305 2.2%	CCL24 CCL11 CXCL12 TGFBR1 IL2 CXCL16 CCL26
30155	regulation of cell adhesion	5.1701	17.71	5/64 7.8%	148/14305 1.0%	CXCL8 IFNG IL1B JAK2 TNF
31644	regulation of neurological system process	5.3313	18.218	5/64 7.8%	149/14305 1.0%	IL10 IFNG CCL2 TNF EGFR
46883	regulation of hormone secretion	5.3766	18.327	4/64 6.2%	84/14305 0.5%	IFNG IL1B JAK2 TNF
10470	regulation of gastrulation	5.4225	18.35	2/64 3.1%	8/14305 0.0%	IL1B TNF
60396	growth hormone receptor signaling pathway	5.4225	18.35	2/64 3.1%	8/14305 0.0%	STAT3 JAK2
71378	cellular response to growth hormone stimulus	5.4225	18.35	2/64 3.1%	8/14305 0.0%	STAT3 JAK2
19932	second-messenger-mediated signaling	5.7015	19.248	6/64 9.3%	231/14305 1.6%	CXCL8 CXCR2 CCL2 TNF CCR3 EGFR
45862	positive regulation of proteolysis	5.9536	20.05	3/64 4.6%	37/14305 0.2%	IFNG IL1B TNF
44419	interspecies interaction between organisms	6.2156	20.883	7/64 10.9%	327/14305 2.2%	CX3CR1 STAT3 CXCR4 IL16 IL2RG CCR3 CCR2
6953	acute-phase response	6.4433	21.596	3/64 4.6%	38/14305 0.2%	IL6 STAT3 IL6R
16310	phosphorylation	6.597	22.058	11/64 17.1%	786/14305 5.4%	CCL11 IFNG IL1B CXCR4 CCL2 JAK2 TNF TGFBR1 EGFR JAK1 TGFBR2
43011	myeloid dendritic cell differentiation	6.9516	22.885	2/64 3.1%	9/14305 0.0%	CSF2 TGFBR2
10922	positive regulation of phosphatase activity	6.9516	22.885	2/64 3.1%	9/14305 0.0%	IFNG JAK2
31620	regulation of fever	6.9516	22.885	2/64 3.1%	9/14305 0.0%	IL1B TNF
31622	positive regulation of fever	6.9516	22.885	2/64 3.1%	9/14305 0.0%	IL1B TNF
42119	neutrophil activation	6.9516	22.885	2/64 3.1%	9/14305 0.0%	CXCL8 CXCR2
18108	peptidyl-tyrosine phosphorylation	6.958	22.885	3/64 4.6%	39/14305 0.2%	IFNG JAK2 JAK1
18193	peptidyl-amino acid modification	6.9585	22.885	5/64 7.8%	158/14305 1.1%	IFNG JAK2 TGFBR1 JAK1 TGFBR2
45767	regulation of anti-apoptosis	7.4983	24.545	3/64 4.6%	40/14305 0.2%	IL6 IL6ST IL6R
18209	peptidyl-serine modification	7.4983	24.545	3/64 4.6%	40/14305 0.2%	IFNG TGFBR1 TGFBR2
18212	peptidyl-tyrosine modification	8.0645	26.337	3/64 4.6%	41/14305 0.2%	IFNG JAK2 JAK1
32956	regulation of actin cytoskeleton organization	8.2186	26.777	4/64 6.2%	94/14305 0.6%	CCL24 CCL11 CXCL12 CCL26
30098	lymphocyte differentiation	8.5512	27.651	4/64 6.2%	95/14305 0.6%	IL10 IL4 IL15 IL2
31348	negative regulation of defense response	8.6573	27.651	3/64 4.6%	42/14305 0.2%	IL10 IL2RA IL2
31650	regulation of heat generation	8.6645	27.651	2/64 3.1%	10/14305 0.0%	IL1B TNF
31652	positive regulation of heat generation	8.6645	27.651	2/64 3.1%	10/14305 0.0%	IL1B TNF
60416	response to growth hormone stimulus	8.6645	27.651	2/64 3.1%	10/14305 0.0%	STAT3 JAK2
48246	macrophage chemotaxis	8.6645	27.651	2/64 3.1%	10/14305 0.0%	CX3CR1 CCL2
48535	lymph node development	8.6645	27.651	2/64 3.1%	10/14305 0.0%	IL15 CXCL13
1773	myeloid dendritic cell activation	8.6645	27.651	2/64 3.1%	10/14305 0.0%	CSF2 TGFBR2
32715	negative regulation of interleukin-6 production	8.6645	27.651	2/64 3.1%	10/14305 0.0%	IL10 TNF
45766	positive regulation of angiogenesis	9.277	29.539	3/64 4.6%	43/14305 0.3%	CCL11 IL1B CCR3
32970	regulation of actin filament-based process	9.6063	30.518	4/64 6.2%	98/14305 0.6%	CCL24 CCL11 CXCL12 CCL26
45732	positive regulation of protein catabolic process	9.9241	31.456	3/64 4.6%	44/14305 0.3%	IFNG IL1B TNF
50829	defense response to Gram-negative bacterium	10.559	33.394	2/64 3.1%	11/14305 0.0%	IL6 IL6R
51495	positive regulation of cytoskeleton organization	11.303	35.664	3/64 4.6%	46/14305 0.3%	CCL24 CCL11 CCL26
9895	negative regulation of catabolic process	12.035	37.89	3/64 4.6%	47/14305 0.3%	IL10 IL1B TNF
2446	neutrophil mediated immunity	12.635	39.424	2/64 3.1%	12/14305 0.0%	IL6 IL6R
45822	negative regulation of heart contraction	12.635	39.424	2/64 3.1%	12/14305 0.0%	JAK2 IL2
45885	positive regulation of survival gene product expression	12.635	39.424	2/64 3.1%	12/14305 0.0%	CSF2 TGFBR1
50930	induction of positive chemotaxis	12.635	39.424	2/64 3.1%	12/14305 0.0%	CXCL8 IL16
45667	regulation of osteoblast differentiation	12.797	39.84	3/64 4.6%	48/14305 0.3%	IL6 IL6ST IL6R
34097	response to cytokine stimulus	13.318	41.372	4/64 6.2%	107/14305 0.7%	STAT3 IL6ST IL6R CXCL16
51224	negative regulation of protein transport	13.588	42.116	3/64 4.6%	49/14305 0.3%	IL10 TNF FOXP3
43406	positive regulation of MAP kinase activity	13.785	42.632	4/64 6.2%	108/14305 0.7%	IL1B CXCR4 TNF EGFR
48731	system development	14.171	43.732	21/64 32.8%	2422/14305 16.9%	IL10 CX3CR1 CSF2 CXCL8 CCL11 IL15 STAT3 CXCL1 CXCL13 TNF TGFBR1 EGFR IL2 TGFBR2 IL4 CXCL10 IL6 IFNG CCL2 JAK2 IL6R
30307	positive regulation of cell growth	14.409	44.353	3/64 4.6%	50/14305 0.3%	TGFBR1 IL2 CXCL16
46649	lymphocyte activation	14.436	44.353	5/64 7.8%	186/14305 1.3%	IL10 IL4 IL15 FOXP3 IL2
10575	positive regulation vascular endothelial growth factor production	14.889	45.446	2/64 3.1%	13/14305 0.0%	IL1B IL6ST
70228	regulation of lymphocyte apoptosis	14.889	45.446	2/64 3.1%	13/14305 0.0%	IL10 IL2
48662	negative regulation of smooth muscle cell proliferation	14.889	45.446	2/64 3.1%	13/14305 0.0%	IFNG IL15
45834	positive regulation of lipid metabolic process	15.261	46.379	3/64 4.6%	51/14305 0.3%	IFNG IL1B TNF
42108	positive regulation of cytokine biosynthetic process	15.261	46.379	3/64 4.6%	51/14305 0.3%	IFNG IL1B TNF
7275	multicellular organismal development	15.445	46.836	24/64 37.5%	2972/14305 20.7%	IL10 CX3CR1 CSF2 CXCL8 CCL11 IL15 STAT3 CXCL1 CXCL13 TNF TGFBR1 EGFR IL2 TGFBR2 IL4 CXCL10 IL6 IFNG IL1B CCR9 CCL2 JAK2 IL6R CCL17
45408	regulation of interleukin-6 biosynthetic process	17.32	51.85	2/64 3.1%	14/14305 0.0%	IFNG IL1B
33138	positive regulation of peptidyl-serine phosphorylation	17.32	51.85	2/64 3.1%	14/14305 0.0%	IL6 IFNG
10888	negative regulation of lipid storage	17.32	51.85	2/64 3.1%	14/14305 0.0%	IL6 TNF
60389	pathway-restricted SMAD protein phosphorylation	17.32	51.85	2/64 3.1%	14/14305 0.0%	TGFBR1 TGFBR2
22409	positive regulation of cell-cell adhesion	17.32	51.85	2/64 3.1%	14/14305 0.0%	IL1B TNF
32731	positive regulation of interleukin-1 beta production	17.32	51.85	2/64 3.1%	14/14305 0.0%	IFNG JAK2
31331	positive regulation of cellular catabolic process	18.005	53.783	3/64 4.6%	54/14305 0.3%	IFNG IL1B TNF
30833	regulation of actin filament polymerization	18.983	56.465	3/64 4.6%	55/14305 0.3%	CCL24 CCL11 CCL26
45793	positive regulation of cell size	18.983	56.465	3/64 4.6%	55/14305 0.3%	TGFBR1 IL2 CXCL16
50995	negative regulation of lipid catabolic process	19.928	59.15	2/64 3.1%	15/14305 0.1%	IL1B TNF
32102	negative regulation of response to external stimulus	19.994	59.221	3/64 4.6%	56/14305 0.3%	IL10 IL2RA IL2
7179	transforming growth factor beta receptor signaling pathway	21.038	62.181	3/64 4.6%	57/14305 0.3%	CCL2 TGFBR1 TGFBR2
32965	regulation of collagen biosynthetic process	22.709	66.698	2/64 3.1%	16/14305 0.1%	IL6 IL6R
45599	negative regulation of fat cell differentiation	22.709	66.698	2/64 3.1%	16/14305 0.1%	IL6 TNF
45940	positive regulation of steroid metabolic process	22.709	66.698	2/64 3.1%	16/14305 0.1%	IFNG TNF
9612	response to mechanical stimulus	24.371	71.429	3/64 4.6%	60/14305 0.4%	CXCL10 CCL2 TNF
10712	regulation of collagen metabolic process	25.663	74.284	2/64 3.1%	17/14305 0.1%	IL6 IL6R
33280	response to vitamin D	25.663	74.284	2/64 3.1%	17/14305 0.1%	CXCL10 IL1B
2709	regulation of T cell mediated immunity	25.663	74.284	2/64 3.1%	17/14305 0.1%	IL1B FOXP3
21795	cerebral cortex cell migration	25.663	74.284	2/64 3.1%	17/14305 0.1%	CX3CR1 EGFR
19915	lipid storage	25.663	74.284	2/64 3.1%	17/14305 0.1%	IL1B TNF
32732	positive regulation of interleukin-1 production	25.663	74.284	2/64 3.1%	17/14305 0.1%	IFNG JAK2
51128	regulation of cellular component organization	26.362	76.123	8/64 12.5%	538/14305 3.7%	CCL24 CCL11 CXCL12 IL1B TNF FOXP3 TGFBR1 CCL26
50804	regulation of synaptic transmission	26.407	76.123	4/64 6.2%	129/14305 0.9%	IFNG CCL2 TNF EGFR
43029	T cell homeostasis	28.787	82.816	2/64 3.1%	18/14305 0.1%	IL2RA FOXP3
9408	response to heat	29.298	84.111	3/64 4.6%	64/14305 0.4%	CXCL10 IL1B CCL2
6793	phosphorus metabolic process	29.982	85.725	11/64 17.1%	949/14305 6.6%	CCL11 IFNG IL1B CXCR4 CCL2 JAK2 TNF TGFBR1 EGFR JAK1 TGFBR2
6796	phosphate metabolic process	29.982	85.725	11/64 17.1%	949/14305 6.6%	CCL11 IFNG IL1B CXCR4 CCL2 JAK2 TNF TGFBR1 EGFR JAK1 TGFBR2
8283	cell proliferation	31.538	89.988	7/64 10.9%	434/14305 3.0%	IL10 IL15RA IL15 IL2RA CXCL1 TNF EGFR
32271	regulation of protein polymerization	31.975	90.801	3/64 4.6%	66/14305 0.4%	CCL24 CCL11 CCL26
45076	regulation of interleukin-2 biosynthetic process	32.082	90.801	2/64 3.1%	19/14305 0.1%	IL1B FOXP3
31018	endocrine pancreas development	32.082	90.801	2/64 3.1%	19/14305 0.1%	IL6 IL6R
2444	myeloid leukocyte mediated immunity	32.082	90.801	2/64 3.1%	19/14305 0.1%	IL6 IL6R
51969	regulation of transmission of nerve impulse	34.551	97.594	4/64 6.2%	139/14305 0.9%	IFNG CCL2 TNF EGFR
16032	viral reproduction	34.797	98.09	3/64 4.6%	68/14305 0.4%	CXCR4 CCL2 CCL1
43065	positive regulation of apoptosis	34.884	98.137	7/64 10.9%	442/14305 3.0%	IL10 IFNG IL1B IL2RA JAK2 TNF TGFBR1
32890	regulation of organic acid transport	35.544	98.804	2/64 3.1%	20/14305 0.1%	IL1B TNF
33135	regulation of peptidyl-serine phosphorylation	35.544	98.804	2/64 3.1%	20/14305 0.1%	IL6 IFNG
45884	regulation of survival gene product expression	35.544	98.804	2/64 3.1%	20/14305 0.1%	CSF2 TGFBR1
44246	regulation of multicellular organismal metabolic process	35.544	98.804	2/64 3.1%	20/14305 0.1%	IL6 IL6R
22029	telencephalon cell migration	35.544	98.804	2/64 3.1%	20/14305 0.1%	CX3CR1 EGFR
18107	peptidyl-threonine phosphorylation	35.544	98.804	2/64 3.1%	20/14305 0.1%	TGFBR1 TGFBR2
43068	positive regulation of programmed cell death	36.206	100.41	7/64 10.9%	445/14305 3.1%	IL10 IFNG IL1B IL2RA JAK2 TNF TGFBR1
45785	positive regulation of cell adhesion	36.264	100.41	3/64 4.6%	69/14305 0.4%	IFNG IL1B TNF
45787	positive regulation of cell cycle	37.767	104.16	3/64 4.6%	70/14305 0.4%	IL1B TNF EGFR
9896	positive regulation of catabolic process	37.767	104.16	3/64 4.6%	70/14305 0.4%	IFNG IL1B TNF
10942	positive regulation of cell death	38.029	104.67	7/64 10.9%	449/14305 3.1%	IL10 IFNG IL1B IL2RA JAK2 TNF TGFBR1
51493	regulation of cytoskeleton organization	38.24	105.05	4/64 6.2%	143/14305 0.9%	CCL24 CCL11 CXCL12 CCL26
45596	negative regulation of cell differentiation	39.061	106.56	5/64 7.8%	234/14305 1.6%	IL4 IL6 CTLA4 TNF TGFBR1
46330	positive regulation of JNK cascade	39.172	106.56	2/64 3.1%	21/14305 0.1%	IL1B TNF
21885	forebrain cell migration	39.172	106.56	2/64 3.1%	21/14305 0.1%	CX3CR1 EGFR
50927	positive regulation of positive chemotaxis	39.172	106.56	2/64 3.1%	21/14305 0.1%	CXCL8 IL16
32655	regulation of interleukin-12 production	39.172	106.56	2/64 3.1%	21/14305 0.1%	IL10 IFNG
7155	cell adhesion	41.759	112.94	9/64 14.0%	711/14305 4.9%	CX3CR1 CCL11 CXCL12 CXCR3 CCL2 TNF CCR3 EGFR IL2
22610	biological adhesion	42.145	112.94	9/64 14.0%	712/14305 4.9%	CX3CR1 CCL11 CXCL12 CXCR3 CCL2 TNF CCR3 EGFR IL2
10921	regulation of phosphatase activity	42.966	112.94	2/64 3.1%	22/14305 0.1%	IFNG JAK2
50926	regulation of positive chemotaxis	42.966	112.94	2/64 3.1%	22/14305 0.1%	CXCL8 IL16
6606	protein import into nucleus	44.162	112.94	3/64 4.6%	74/14305 0.5%	IFNG JAK2 TNF
45062	extrathymic T cell selection	44.74	112.94	1/64 1.5%	1/14305 0.0%	IL15
45189	connective tissue growth factor biosynthetic process	44.74	112.94	1/64 1.5%	1/14305 0.0%	IL4
30886	negative regulation of myeloid dendritic cell activation	44.74	112.94	1/64 1.5%	1/14305 0.0%	IL10
45355	negative regulation of interferon-alpha biosynthetic process	44.74	112.94	1/64 1.5%	1/14305 0.0%	IL10
33078	extrathymic T cell differentiation	44.74	112.94	1/64 1.5%	1/14305 0.0%	IL15
31064	negative regulation of histone deacetylation	44.74	112.94	1/64 1.5%	1/14305 0.0%	FOXP3
33139	regulation of peptidyl-serine phosphorylation of STAT protein	44.74	112.94	1/64 1.5%	1/14305 0.0%	IFNG
33141	positive regulation of peptidyl-serine phosphorylation of STAT protein	44.74	112.94	1/64 1.5%	1/14305 0.0%	IFNG
70091	glucagon secretion	44.74	112.94	1/64 1.5%	1/14305 0.0%	IL6
70098	chemokine-mediated signaling pathway	44.74	112.94	1/64 1.5%	1/14305 0.0%	CCL2
70103	regulation of interleukin-6-mediated signaling pathway	44.74	112.94	1/64 1.5%	1/14305 0.0%	IL6ST
70104	negative regulation of interleukin-6-mediated signaling pathway	44.74	112.94	1/64 1.5%	1/14305 0.0%	IL6ST
70106	interleukin-27-mediated signaling pathway	44.74	112.94	1/64 1.5%	1/14305 0.0%	IL6ST
70164	negative regulation of adiponectin secretion	44.74	112.94	1/64 1.5%	1/14305 0.0%	IL1B
45590	negative regulation of regulatory T cell differentiation	44.74	112.94	1/64 1.5%	1/14305 0.0%	CTLA4
35406	histone-tyrosine phosphorylation	44.74	112.94	1/64 1.5%	1/14305 0.0%	JAK2
35409	histone H3-Y41 phosphorylation	44.74	112.94	1/64 1.5%	1/14305 0.0%	JAK2
2649	regulation of tolerance induction to self antigen	44.74	112.94	1/64 1.5%	1/14305 0.0%	TGFBR2
2651	positive regulation of tolerance induction to self antigen	44.74	112.94	1/64 1.5%	1/14305 0.0%	TGFBR2
2725	negative regulation of T cell cytokine production	44.74	112.94	1/64 1.5%	1/14305 0.0%	FOXP3
2904	positive regulation of B cell apoptosis	44.74	112.94	1/64 1.5%	1/14305 0.0%	IL10
45994	positive regulation of translational initiation by iron	44.74	112.94	1/64 1.5%	1/14305 0.0%	TNF
60353	regulation of cell adhesion molecule production	44.74	112.94	1/64 1.5%	1/14305 0.0%	IL1B
60355	positive regulation of cell adhesion molecule production	44.74	112.94	1/64 1.5%	1/14305 0.0%	IL1B
60549	regulation of fructose 1	44.74	112.94	1/64 1.5%	1/14305 0.0%	IFNG
60550	positive regulation of fructose 1	44.74	112.94	1/64 1.5%	1/14305 0.0%	IFNG
60551	regulation of fructose 1	44.74	112.94	1/64 1.5%	1/14305 0.0%	IFNG
60552	positive regulation of fructose 1	44.74	112.94	1/64 1.5%	1/14305 0.0%	IFNG
31959	mineralocorticoid receptor signaling pathway	44.74	112.94	1/64 1.5%	1/14305 0.0%	JAK2
32113	regulation of carbohydrate phosphatase activity	44.74	112.94	1/64 1.5%	1/14305 0.0%	IFNG
42465	kinesis	44.74	112.94	1/64 1.5%	1/14305 0.0%	CCL20
42466	chemokinesis	44.74	112.94	1/64 1.5%	1/14305 0.0%	CCL20
61048	negative regulation of branching involved in lung morphogenesis	44.74	112.94	1/64 1.5%	1/14305 0.0%	TNF
32601	connective tissue growth factor production	44.74	112.94	1/64 1.5%	1/14305 0.0%	IL4
2037	negative regulation of L-glutamate transport	44.74	112.94	1/64 1.5%	1/14305 0.0%	TNF
48856	anatomical structure development	45.182	113.85	21/64 32.8%	2656/14305 18.5%	IL10 CX3CR1 CSF2 CXCL8 CCL11 IL15 STAT3 CXCL1 CXCL13 TNF TGFBR1 EGFR IL2 TGFBR2 IL4 CXCL10 IL6 IFNG CCL2 JAK2 IL6R
51897	positive regulation of protein kinase B signaling cascade	46.923	117.18	2/64 3.1%	23/14305 0.1%	TGFBR1 EGFR
48701	embryonic cranial skeleton morphogenesis	46.923	117.18	2/64 3.1%	23/14305 0.1%	TGFBR1 TGFBR2
18210	peptidyl-threonine modification	46.923	117.18	2/64 3.1%	23/14305 0.1%	TGFBR1 TGFBR2
46889	positive regulation of lipid biosynthetic process	46.923	117.18	2/64 3.1%	23/14305 0.1%	IFNG TNF
32651	regulation of interleukin-1 beta production	46.923	117.18	2/64 3.1%	23/14305 0.1%	IFNG JAK2
43405	regulation of MAP kinase activity	47.498	118.41	4/64 6.2%	152/14305 1.0%	IL1B CXCR4 TNF EGFR
45471	response to ethanol	47.59	118.43	3/64 4.6%	76/14305 0.5%	STAT3 CCL2 IL6R
35270	endocrine system development	49.363	122.19	3/64 4.6%	77/14305 0.5%	IL6 IL6R TGFBR1
6959	humoral immune response	49.363	122.19	3/64 4.6%	77/14305 0.5%	IL6 CCL2 TNF
51170	nuclear import	49.363	122.19	3/64 4.6%	77/14305 0.5%	IFNG JAK2 TNF
32502	developmental process	50.102	123.8	24/64 37.5%	3235/14305 22.6%	IL10 CX3CR1 CSF2 CXCL8 CCL11 IL15 STAT3 CXCL1 CXCL13 TNF TGFBR1 EGFR IL2 TGFBR2 IL4 CXCL10 IL6 IFNG IL1B CCR9 CCL2 JAK2 IL6R CCL17
14823	response to activity	51.042	125.24	2/64 3.1%	24/14305 0.1%	IL10 CCL2
51785	positive regulation of nuclear division	51.042	125.24	2/64 3.1%	24/14305 0.1%	IL1B TNF
45840	positive regulation of mitosis	51.042	125.24	2/64 3.1%	24/14305 0.1%	IL1B TNF
42345	regulation of NF-kappaB import into nucleus	51.042	125.24	2/64 3.1%	24/14305 0.1%	IL10 TNF
187	activation of MAPK activity	51.175	125.34	3/64 4.6%	78/14305 0.5%	IL1B CXCR4 TNF
22612	gland morphogenesis	53.027	129.2	3/64 4.6%	79/14305 0.5%	CCL11 TNF EGFR
31099	regeneration	53.027	129.2	3/64 4.6%	79/14305 0.5%	CCL2 JAK2 TGFBR1
46777	protein amino acid autophosphorylation	53.027	129.2	3/64 4.6%	79/14305 0.5%	JAK2 TGFBR1 EGFR
44087	regulation of cellular component biogenesis	54.444	132.42	4/64 6.2%	158/14305 1.1%	CCL24 CCL11 TGFBR1 CCL26
30890	positive regulation of B cell proliferation	55.321	133.86	2/64 3.1%	25/14305 0.1%	IL4 IL2
2260	lymphocyte homeostasis	55.321	133.86	2/64 3.1%	25/14305 0.1%	IL2RA FOXP3
45670	regulation of osteoclast differentiation	55.321	133.86	2/64 3.1%	25/14305 0.1%	IL4 TNF
43408	regulation of MAPKKK cascade	58.16	140.24	4/64 6.2%	161/14305 1.1%	IL6 IL1B TNF IL6R
51051	negative regulation of transport	58.16	140.24	4/64 6.2%	161/14305 1.1%	IL10 IL1B TNF FOXP3
8016	regulation of heart contraction	58.824	141.6	3/64 4.6%	82/14305 0.5%	IFNG JAK2 IL2
2821	positive regulation of adaptive immune response	59.759	142.87	2/64 3.1%	26/14305 0.1%	IL1B IL6ST
7435	salivary gland morphogenesis	59.759	142.87	2/64 3.1%	26/14305 0.1%	TNF EGFR
7566	embryo implantation	59.759	142.87	2/64 3.1%	26/14305 0.1%	IL1B TGFBR1
32652	regulation of interleukin-1 production	59.759	142.87	2/64 3.1%	26/14305 0.1%	IFNG JAK2
10883	regulation of lipid storage	64.354	153.07	2/64 3.1%	27/14305 0.1%	IL6 TNF
70304	positive regulation of stress-activated protein kinase signaling cascade	64.354	153.07	2/64 3.1%	27/14305 0.1%	IL1B TNF
50830	defense response to Gram-positive bacterium	64.354	153.07	2/64 3.1%	27/14305 0.1%	IL6 IL6R
45927	positive regulation of growth	64.986	154.31	3/64 4.6%	85/14305 0.5%	TGFBR1 IL2 CXCL16
51235	maintenance of location	67.123	158.85	3/64 4.6%	86/14305 0.6%	IL10 IL1B TNF
30278	regulation of ossification	67.123	158.85	3/64 4.6%	86/14305 0.6%	IL6 IL6ST IL6R
7584	response to nutrient	67.48	159.42	4/64 6.2%	168/14305 1.1%	CXCL10 IL1B CCL2 IL6ST
45598	regulation of fat cell differentiation	69.106	162.17	2/64 3.1%	28/14305 0.1%	IL6 TNF
7431	salivary gland development	69.106	162.17	2/64 3.1%	28/14305 0.1%	TNF EGFR
50777	negative regulation of immune response	69.106	162.17	2/64 3.1%	28/14305 0.1%	CTLA4 FOXP3
50810	regulation of steroid biosynthetic process	69.106	162.17	2/64 3.1%	28/14305 0.1%	IFNG TNF
9887	organ morphogenesis	71.25	166.93	8/64 12.5%	635/14305 4.4%	IL10 CCL11 STAT3 CCL2 TNF TGFBR1 EGFR TGFBR2
2526	acute inflammatory response	73.782	172.57	3/64 4.6%	89/14305 0.6%	IL6 STAT3 IL6R
60191	regulation of lipase activity	76.085	177.66	3/64 4.6%	90/14305 0.6%	CXCR2 JAK2 EGFR
45995	regulation of embryonic development	79.072	183.71	2/64 3.1%	30/14305 0.2%	IL1B TNF
46824	positive regulation of nucleocytoplasmic transport	79.072	183.71	2/64 3.1%	30/14305 0.2%	IL1B TNF
32663	regulation of interleukin-2 production	79.072	183.71	2/64 3.1%	30/14305 0.2%	IL1B FOXP3
34504	protein localization in nucleus	83.25	193.1	3/64 4.6%	93/14305 0.6%	IFNG JAK2 TNF
43254	regulation of protein complex assembly	85.724	198.51	3/64 4.6%	94/14305 0.6%	CCL24 CCL11 CCL26
30099	myeloid cell differentiation	88.24	199.35	3/64 4.6%	95/14305 0.6%	CSF2 JAK2 TGFBR2
32792	negative regulation of CREB transcription factor activity	89.282	199.35	1/64 1.5%	2/14305 0.0%	FOXP3
30885	regulation of myeloid dendritic cell activation	89.282	199.35	1/64 1.5%	2/14305 0.0%	IL10
10533	regulation of activation of Janus kinase activity	89.282	199.35	1/64 1.5%	2/14305 0.0%	IL6R
10536	positive regulation of activation of Janus kinase activity	89.282	199.35	1/64 1.5%	2/14305 0.0%	IL6R
6447	regulation of translational initiation by iron	89.282	199.35	1/64 1.5%	2/14305 0.0%	TNF
45591	positive regulation of regulatory T cell differentiation	89.282	199.35	1/64 1.5%	2/14305 0.0%	IL2
45602	negative regulation of endothelial cell differentiation	89.282	199.35	1/64 1.5%	2/14305 0.0%	TGFBR1
2661	regulation of B cell tolerance induction	89.282	199.35	1/64 1.5%	2/14305 0.0%	TGFBR2
2663	positive regulation of B cell tolerance induction	89.282	199.35	1/64 1.5%	2/14305 0.0%	TGFBR2
10996	response to auditory stimulus	89.282	199.35	1/64 1.5%	2/14305 0.0%	CXCL10
6925	inflammatory cell apoptosis	89.282	199.35	1/64 1.5%	2/14305 0.0%	IFNG
33552	response to vitamin B3	89.282	199.35	1/64 1.5%	2/14305 0.0%	CCL2
45918	negative regulation of cytolysis	89.282	199.35	1/64 1.5%	2/14305 0.0%	CSF2
60399	positive regulation of growth hormone receptor signaling pathway	89.282	199.35	1/64 1.5%	2/14305 0.0%	JAK2
42045	epithelial fluid transport	89.282	199.35	1/64 1.5%	2/14305 0.0%	CSF2
48295	positive regulation of isotype switching to IgE isotypes	89.282	199.35	1/64 1.5%	2/14305 0.0%	IL4
1866	NK T cell proliferation	89.282	199.35	1/64 1.5%	2/14305 0.0%	IL15
32693	negative regulation of interleukin-10 production	89.282	199.35	1/64 1.5%	2/14305 0.0%	FOXP3
2036	regulation of L-glutamate transport	89.282	199.35	1/64 1.5%	2/14305 0.0%	TNF
43006	activation of phospholipase A2 activity by calcium-mediated signaling	89.282	199.35	1/64 1.5%	2/14305 0.0%	EGFR
35303	regulation of dephosphorylation	89.644	199.35	2/64 3.1%	32/14305 0.2%	IFNG JAK2
45727	positive regulation of translation	89.644	199.35	2/64 3.1%	32/14305 0.2%	IL6 TNF
51896	regulation of protein kinase B signaling cascade	89.644	199.35	2/64 3.1%	32/14305 0.2%	TGFBR1 EGFR
50994	regulation of lipid catabolic process	89.644	199.35	2/64 3.1%	32/14305 0.2%	IL1B TNF
32501	multicellular organismal process	90.981	202	29/64 45.3%	4376/14305 30.5%	CX3CR1 CSF2 CXCL8 CCL11 CXCL1 CSF2RB CXCL13 TNF EGFR CCR9 CCL2 JAK2 IL6R CCL17 IL10 IL15 IFNGR1 IL10RA STAT3 NFATC2 TGFBR1 IL2 TGFBR2 IL4 CXCL10 IL6 CXCL12 IFNG IL1B
70374	positive regulation of ERK1 and ERK2 cascade	95.155	210.94	2/64 3.1%	33/14305 0.2%	IL1B TNF
9266	response to temperature stimulus	96.049	212.58	3/64 4.6%	98/14305 0.6%	CXCL10 IL1B CCL2
43434	response to peptide hormone stimulus	97.636	215.75	4/64 6.2%	187/14305 1.3%	IL10 STAT3 JAK2 IL6R
10827	regulation of glucose transport	100.81	222.07	2/64 3.1%	34/14305 0.2%	IL1B TNF
21987	cerebral cortex development	100.81	222.07	2/64 3.1%	34/14305 0.2%	CX3CR1 EGFR
61138	morphogenesis of a branching epithelium	101.47	223.17	3/64 4.6%	100/14305 0.6%	IL10 CCL11 TGFBR2
33273	response to vitamin	107.07	235.12	3/64 4.6%	102/14305 0.7%	CXCL10 IL1B CCL2
48732	gland development	108.72	238.37	4/64 6.2%	193/14305 1.3%	CCL11 TNF TGFBR1 EGFR
7596	blood coagulation	109.94	240.28	3/64 4.6%	103/14305 0.7%	IL6 IFNGR1 IL10RA
50817	coagulation	109.94	240.28	3/64 4.6%	103/14305 0.7%	IL6 IFNGR1 IL10RA
31100	organ regeneration	112.57	244.88	2/64 3.1%	36/14305 0.2%	CCL2 TGFBR1
35272	exocrine system development	112.57	244.88	2/64 3.1%	36/14305 0.2%	TNF EGFR
6970	response to osmotic stress	112.57	244.88	2/64 3.1%	36/14305 0.2%	TNF EGFR
35023	regulation of Rho protein signal transduction	115.8	251.52	3/64 4.6%	105/14305 0.7%	CCL24 CCL11 CCL26
43112	receptor metabolic process	118.66	256.94	2/64 3.1%	37/14305 0.2%	IL10 TNF
46651	lymphocyte proliferation	118.66	256.94	2/64 3.1%	37/14305 0.2%	IL10 IL15
42060	wound healing	120.59	260.71	4/64 6.2%	199/14305 1.3%	IL6 IFNGR1 IL1B IL10RA
2573	myeloid leukocyte differentiation	124.89	269.26	2/64 3.1%	38/14305 0.2%	CSF2 TGFBR2
7178	transmembrane receptor protein serine/threonine kinase signaling pathway	124.93	269.26	3/64 4.6%	108/14305 0.7%	CCL2 TGFBR1 TGFBR2
7599	hemostasis	128.06	275.59	3/64 4.6%	109/14305 0.7%	IL6 IFNGR1 IL10RA
6915	apoptosis	130.39	277.35	7/64 10.9%	567/14305 3.9%	IL6 IFNG IL1B IL2RA CXCR2 CXCR4 TNF
32943	mononuclear cell proliferation	131.27	277.35	2/64 3.1%	39/14305 0.2%	IL10 IL15
45079	negative regulation of chemokine biosynthetic process	133.63	277.35	1/64 1.5%	3/14305 0.0%	IL6
51712	positive regulation of killing of cells of another organism	133.63	277.35	1/64 1.5%	3/14305 0.0%	IFNG
70163	regulation of adiponectin secretion	133.63	277.35	1/64 1.5%	3/14305 0.0%	IL1B
70230	positive regulation of lymphocyte apoptosis	133.63	277.35	1/64 1.5%	3/14305 0.0%	IL10
60137	maternal process involved in parturition	133.63	277.35	1/64 1.5%	3/14305 0.0%	CCL2
6927	transformed cell apoptosis	133.63	277.35	1/64 1.5%	3/14305 0.0%	TNF
43902	positive regulation of multi-organism process	133.63	277.35	1/64 1.5%	3/14305 0.0%	IFNG
31642	negative regulation of myelination	133.63	277.35	1/64 1.5%	3/14305 0.0%	IFNG
46007	negative regulation of activated T cell proliferation	133.63	277.35	1/64 1.5%	3/14305 0.0%	FOXP3
60398	regulation of growth hormone receptor signaling pathway	133.63	277.35	1/64 1.5%	3/14305 0.0%	JAK2
7262	STAT protein nuclear translocation	133.63	277.35	1/64 1.5%	3/14305 0.0%	JAK2
60544	regulation of necroptosis	133.63	277.35	1/64 1.5%	3/14305 0.0%	TNF
60545	positive regulation of necroptosis	133.63	277.35	1/64 1.5%	3/14305 0.0%	TNF
60553	induction of necroptosis	133.63	277.35	1/64 1.5%	3/14305 0.0%	TNF
60555	induction of necroptosis by extracellular signals	133.63	277.35	1/64 1.5%	3/14305 0.0%	TNF
32224	positive regulation of synaptic transmission	133.63	277.35	1/64 1.5%	3/14305 0.0%	IFNG
42501	serine phosphorylation of STAT protein	133.63	277.35	1/64 1.5%	3/14305 0.0%	IFNG
46633	alpha-beta T cell proliferation	133.63	277.35	1/64 1.5%	3/14305 0.0%	IL15
51136	regulation of NK T cell differentiation	133.63	277.35	1/64 1.5%	3/14305 0.0%	TGFBR2
51138	positive regulation of NK T cell differentiation	133.63	277.35	1/64 1.5%	3/14305 0.0%	TGFBR2
10193	response to ozone	133.63	277.35	1/64 1.5%	3/14305 0.0%	IL1B
42977	activation of JAK2 kinase activity	133.63	277.35	1/64 1.5%	3/14305 0.0%	JAK2
32940	secretion by cell	135.45	280.31	4/64 6.2%	206/14305 1.4%	CXCL10 IL6 CCL8 CCL3
2009	morphogenesis of an epithelium	135.45	280.31	4/64 6.2%	206/14305 1.4%	IL10 CCL11 EGFR TGFBR2
19058	viral infectious cycle	137.78	283.45	2/64 3.1%	40/14305 0.2%	CXCR4 CCL2
45833	negative regulation of lipid metabolic process	137.78	283.45	2/64 3.1%	40/14305 0.2%	IL1B TNF
70661	leukocyte proliferation	137.78	283.45	2/64 3.1%	40/14305 0.2%	IL10 IL15
42990	regulation of transcription factor import into nucleus	137.78	283.45	2/64 3.1%	40/14305 0.2%	IL10 TNF
12501	programmed cell death	142.43	292.58	7/64 10.9%	577/14305 4.0%	IL6 IFNG IL1B IL2RA CXCR2 CXCR4 TNF
43627	response to estrogen stimulus	144.39	295.4	3/64 4.6%	114/14305 0.7%	IL1B STAT3 TGFBR1
31016	pancreas development	144.43	295.4	2/64 3.1%	41/14305 0.2%	IL6 IL6R
70372	regulation of ERK1 and ERK2 cascade	144.43	295.4	2/64 3.1%	41/14305 0.2%	IL1B TNF
17038	protein import	154.74	316.01	3/64 4.6%	117/14305 0.8%	IFNG JAK2 TNF
48568	embryonic organ development	156.22	318.57	4/64 6.2%	215/14305 1.5%	IL10 TGFBR1 EGFR TGFBR2
60021	palate development	158.15	321.57	2/64 3.1%	43/14305 0.3%	TGFBR1 TGFBR2
90068	positive regulation of cell cycle process	158.15	321.57	2/64 3.1%	43/14305 0.3%	IL1B TNF
42110	T cell activation	161.86	328.64	3/64 4.6%	119/14305 0.8%	IL15 FOXP3 IL2
19218	regulation of steroid metabolic process	165.2	333.98	2/64 3.1%	44/14305 0.3%	IFNG TNF
30183	B cell differentiation	165.2	333.98	2/64 3.1%	44/14305 0.3%	IL10 IL4
1816	cytokine production	165.2	333.98	2/64 3.1%	44/14305 0.3%	IL4 NFATC2
7169	transmembrane receptor protein tyrosine kinase signaling pathway	166.05	335.22	4/64 6.2%	219/14305 1.5%	STAT3 CCL2 JAK2 EGFR
32318	regulation of Ras GTPase activity	169.16	340.26	3/64 4.6%	121/14305 0.8%	CCL24 CCL11 CCL26
1763	morphogenesis of a branching structure	169.16	340.26	3/64 4.6%	121/14305 0.8%	IL10 CCL11 TGFBR2
51179	localization	171.94	340.26	21/64 32.8%	2984/14305 20.8%	IL10 CX3CR1 CCL25 CSF2 CXCL8 CCL22 IL16 TNF TGFBR1 EGFR CXCL16 CXCL10 IL6 CCL8 IFNG IL1B CXCR2 CCL3 CCL2 JAK2 IL6R
6357	regulation of transcription from RNA polymerase II promoter	177.73	340.26	8/64 12.5%	747/14305 5.2%	IL4 IL6 IL1B STAT3 NFATC2 TNF FOXP3 IL2
45085	negative regulation of interleukin-2 biosynthetic process	177.78	340.26	1/64 1.5%	4/14305 0.0%	FOXP3
45091	regulation of retroviral genome replication	177.78	340.26	1/64 1.5%	4/14305 0.0%	CXCL8
35066	positive regulation of histone acetylation	177.78	340.26	1/64 1.5%	4/14305 0.0%	FOXP3
45347	negative regulation of MHC class II biosynthetic process	177.78	340.26	1/64 1.5%	4/14305 0.0%	IL10
10613	positive regulation of cardiac muscle hypertrophy	177.78	340.26	1/64 1.5%	4/14305 0.0%	IL6ST
14742	positive regulation of muscle hypertrophy	177.78	340.26	1/64 1.5%	4/14305 0.0%	IL6ST
10661	positive regulation of muscle cell apoptosis	177.78	340.26	1/64 1.5%	4/14305 0.0%	IFNG
14805	smooth muscle adaptation	177.78	340.26	1/64 1.5%	4/14305 0.0%	IL1B
70141	response to UV-A	177.78	340.26	1/64 1.5%	4/14305 0.0%	EGFR
51709	regulation of killing of cells of another organism	177.78	340.26	1/64 1.5%	4/14305 0.0%	IFNG
10759	positive regulation of macrophage chemotaxis	177.78	340.26	1/64 1.5%	4/14305 0.0%	CCL2
51798	positive regulation of hair follicle development	177.78	340.26	1/64 1.5%	4/14305 0.0%	TNF
2701	negative regulation of production of molecular mediator of immune response	177.78	340.26	1/64 1.5%	4/14305 0.0%	FOXP3
2719	negative regulation of cytokine production involved in immune response	177.78	340.26	1/64 1.5%	4/14305 0.0%	FOXP3
10940	positive regulation of necrotic cell death	177.78	340.26	1/64 1.5%	4/14305 0.0%	TNF
51956	negative regulation of amino acid transport	177.78	340.26	1/64 1.5%	4/14305 0.0%	TNF
33591	response to L-ascorbic acid	177.78	340.26	1/64 1.5%	4/14305 0.0%	IL1B
48143	astrocyte activation	177.78	340.26	1/64 1.5%	4/14305 0.0%	EGFR
44070	regulation of anion transport	177.78	340.26	1/64 1.5%	4/14305 0.0%	TNF
48293	regulation of isotype switching to IgE isotypes	177.78	340.26	1/64 1.5%	4/14305 0.0%	IL4
42268	regulation of cytolysis	177.78	340.26	1/64 1.5%	4/14305 0.0%	CSF2
60763	mammary duct terminal end bud growth	177.78	340.26	1/64 1.5%	4/14305 0.0%	CCL11
32222	regulation of synaptic transmission	177.78	340.26	1/64 1.5%	4/14305 0.0%	IFNG
42536	negative regulation of tumor necrosis factor biosynthetic process	177.78	340.26	1/64 1.5%	4/14305 0.0%	IL10
34393	positive regulation of smooth muscle cell apoptosis	177.78	340.26	1/64 1.5%	4/14305 0.0%	IFNG
61046	regulation of branching involved in lung morphogenesis	177.78	340.26	1/64 1.5%	4/14305 0.0%	TNF
32431	activation of phospholipase A2 activity	177.78	340.26	1/64 1.5%	4/14305 0.0%	EGFR
48861	leukemia inhibitory factor signaling pathway	177.78	340.26	1/64 1.5%	4/14305 0.0%	IL6ST
32516	positive regulation of phosphoprotein phosphatase activity	177.78	340.26	1/64 1.5%	4/14305 0.0%	JAK2
51045	negative regulation of membrane protein ectodomain proteolysis	177.78	340.26	1/64 1.5%	4/14305 0.0%	IL10
90025	regulation of monocyte chemotaxis	177.78	340.26	1/64 1.5%	4/14305 0.0%	CXCL12
90026	positive regulation of monocyte chemotaxis	177.78	340.26	1/64 1.5%	4/14305 0.0%	CXCL12
32713	negative regulation of interleukin-4 production	177.78	340.26	1/64 1.5%	4/14305 0.0%	FOXP3
42976	activation of Janus kinase activity	177.78	340.26	1/64 1.5%	4/14305 0.0%	JAK2
43900	regulation of multi-organism process	179.72	343.5	2/64 3.1%	46/14305 0.3%	IFNG IL15
2761	regulation of myeloid leukocyte differentiation	187.17	357.25	2/64 3.1%	47/14305 0.3%	IL4 TNF
32846	positive regulation of homeostatic process	202.46	385.91	2/64 3.1%	49/14305 0.3%	IL1B TNF
21543	pallium development	210.29	400.3	2/64 3.1%	50/14305 0.3%	CX3CR1 EGFR
19216	regulation of lipid metabolic process	216.84	407.68	3/64 4.6%	133/14305 0.9%	IFNG IL1B TNF
40008	regulation of growth	220.6	407.68	5/64 7.8%	359/14305 2.5%	IFNG STAT3 TGFBR1 IL2 CXCL16
51481	reduction of cytosolic calcium ion concentration	221.74	407.68	1/64 1.5%	5/14305 0.0%	IL6ST
45354	regulation of interferon-alpha biosynthetic process	221.74	407.68	1/64 1.5%	5/14305 0.0%	IL10
31063	regulation of histone deacetylation	221.74	407.68	1/64 1.5%	5/14305 0.0%	FOXP3
10758	regulation of macrophage chemotaxis	221.74	407.68	1/64 1.5%	5/14305 0.0%	CCL2
51797	regulation of hair follicle development	221.74	407.68	1/64 1.5%	5/14305 0.0%	TNF
35413	positive regulation of catenin protein nuclear translocation	221.74	407.68	1/64 1.5%	5/14305 0.0%	EGFR
70231	T cell apoptosis	221.74	407.68	1/64 1.5%	5/14305 0.0%	IL2RA
2664	regulation of T cell tolerance induction	221.74	407.68	1/64 1.5%	5/14305 0.0%	TGFBR2
2666	positive regulation of T cell tolerance induction	221.74	407.68	1/64 1.5%	5/14305 0.0%	TGFBR2
70265	necrotic cell death	221.74	407.68	1/64 1.5%	5/14305 0.0%	TNF
2710	negative regulation of T cell mediated immunity	221.74	407.68	1/64 1.5%	5/14305 0.0%	FOXP3
2724	regulation of T cell cytokine production	221.74	407.68	1/64 1.5%	5/14305 0.0%	FOXP3
6924	activation-induced cell death of T cells	221.74	407.68	1/64 1.5%	5/14305 0.0%	IL2RA
2903	negative regulation of B cell apoptosis	221.74	407.68	1/64 1.5%	5/14305 0.0%	IL2
31657	regulation of cyclin-dependent protein kinase activity involved by G1/S	221.74	407.68	1/64 1.5%	5/14305 0.0%	EGFR
31659	positive regulation of cyclin-dependent protein kinase activity involved in G1/S	221.74	407.68	1/64 1.5%	5/14305 0.0%	EGFR
60664	epithelial cell proliferation involved in salivary gland morphogenesis	221.74	407.68	1/64 1.5%	5/14305 0.0%	TNF
32430	positive regulation of phospholipase A2 activity	221.74	407.68	1/64 1.5%	5/14305 0.0%	EGFR
46827	positive regulation of protein export from nucleus	221.74	407.68	1/64 1.5%	5/14305 0.0%	IL1B
34694	response to prostaglandin stimulus	221.74	407.68	1/64 1.5%	5/14305 0.0%	TGFBR1
34695	response to prostaglandin E stimulus	221.74	407.68	1/64 1.5%	5/14305 0.0%	TGFBR1
32717	negative regulation of interleukin-8 production	221.74	407.68	1/64 1.5%	5/14305 0.0%	IL6R
45019	negative regulation of nitric oxide biosynthetic process	221.74	407.68	1/64 1.5%	5/14305 0.0%	IL10
71675	regulation of mononuclear cell migration	221.74	407.68	1/64 1.5%	5/14305 0.0%	CCL2
31667	response to nutrient levels	233.25	428.29	4/64 6.2%	243/14305 1.6%	CXCL10 IL1B CCL2 IL6ST
43687	post-translational protein modification	237.37	435.28	11/64 17.1%	1266/14305 8.8%	CCL11 IFNG IL1B CXCR4 CCL2 JAK2 TNF TGFBR1 EGFR JAK1 TGFBR2
43087	regulation of GTPase activity	243.17	444.75	3/64 4.6%	139/14305 0.9%	CCL24 CCL11 CCL26
33124	regulation of GTP catabolic process	243.17	444.75	3/64 4.6%	139/14305 0.9%	CCL24 CCL11 CCL26
51092	positive regulation of NF-kappaB transcription factor activity	251.32	459.07	2/64 3.1%	55/14305 0.3%	IL1B TNF
46890	regulation of lipid biosynthetic process	259.89	472.64	2/64 3.1%	56/14305 0.3%	IFNG TNF
1892	embryonic placenta development	259.89	472.64	2/64 3.1%	56/14305 0.3%	IL10 EGFR
45071	negative regulation of viral genome replication	265.5	472.64	1/64 1.5%	6/14305 0.0%	TNF
90311	regulation of protein amino acid deacetylation	265.5	472.64	1/64 1.5%	6/14305 0.0%	FOXP3
6642	triglyceride mobilization	265.5	472.64	1/64 1.5%	6/14305 0.0%	IL6ST
45601	regulation of endothelial cell differentiation	265.5	472.64	1/64 1.5%	6/14305 0.0%	TGFBR1
60017	parathyroid gland development	265.5	472.64	1/64 1.5%	6/14305 0.0%	TGFBR1
10939	regulation of necrotic cell death	265.5	472.64	1/64 1.5%	6/14305 0.0%	TNF
48010	vascular endothelial growth factor receptor signaling pathway	265.5	472.64	1/64 1.5%	6/14305 0.0%	CCL2
31641	regulation of myelination	265.5	472.64	1/64 1.5%	6/14305 0.0%	IFNG
7253	cytoplasmic sequestering of NF-kappaB	265.5	472.64	1/64 1.5%	6/14305 0.0%	IL10
46325	negative regulation of glucose import	265.5	472.64	1/64 1.5%	6/14305 0.0%	TNF
60670	branching involved in embryonic placenta morphogenesis	265.5	472.64	1/64 1.5%	6/14305 0.0%	IL10
42634	regulation of hair cycle	265.5	472.64	1/64 1.5%	6/14305 0.0%	TNF
32429	regulation of phospholipase A2 activity	265.5	472.64	1/64 1.5%	6/14305 0.0%	EGFR
50901	leukocyte tethering or rolling	265.5	472.64	1/64 1.5%	6/14305 0.0%	TNF
14050	negative regulation of glutamate secretion	265.5	472.64	1/64 1.5%	6/14305 0.0%	IL1B
32695	negative regulation of interleukin-12 production	265.5	472.64	1/64 1.5%	6/14305 0.0%	IL10
32703	negative regulation of interleukin-2 production	265.5	472.64	1/64 1.5%	6/14305 0.0%	FOXP3
71622	regulation of granulocyte chemotaxis	265.5	472.64	1/64 1.5%	6/14305 0.0%	CCL2
6913	nucleocytoplasmic transport	271.15	481.47	3/64 4.6%	145/14305 1.0%	IFNG JAK2 TNF
7568	aging	271.15	481.47	3/64 4.6%	145/14305 1.0%	IL15 IL1B TGFBR1
50778	positive regulation of immune response	275.97	488.18	3/64 4.6%	146/14305 1.0%	IL15 IL1B IL6ST
50878	regulation of body fluid levels	275.97	488.18	3/64 4.6%	146/14305 1.0%	IL6 IFNGR1 IL10RA
51169	nuclear transport	275.97	488.18	3/64 4.6%	146/14305 1.0%	IFNG JAK2 TNF

## Sheet: BINGO_Network node topology
SUID	adjustedPValue_ECN	AverageShortestPathLength	BetweennessCentrality	ClosenessCentrality	ClusteringCoefficient	Degree	description_ECN	Eccentricity	IsSingleNode	N_ECN	name	NeighborhoodConnectivity	nn_ECN	nodeFillColor_ECN	nodeFontSize_ECN	nodeSize_ECN	nodeType_ECN	NumberOfDirectedEdges	NumberOfUndirectedEdges	PartnerOfMultiEdgedNodePairs	pValue_ECN	Radiality	selected	SelfLoops	shared name	Stress	TopologicalCoefficient	X_ECN	xx_ECN
2213	1.2027e-11	6.9728	0.0028774	0.143415	0	3	positive regulation of phosphorus metabolic process	15	false	14305	10562	5	134	10.9198	14	6.9282	ellipse	3	0	0	6.0093e-13	0.668178	false	0	10562	44490	0.4	64	12
2214	1.2027e-11	7.7833	0.00134957	0.12848	0	3	positive regulation of phosphate metabolic process	16	false	14305	45937	3.33333	134	10.9198	14	6.9282	ellipse	3	0	0	6.0093e-13	0.62315	false	0	45937	19622	0.466667	64	12
2215	0.03435	5.36116	0.00191862	0.186527	0	3	regulation of multi-organism process	12	false	14305	43900	9.33333	46	1.46408	14	2.82843	ellipse	3	0	0	0.017972	0.757713	false	0	43900	18316	0.378788	64	2
2216	0.034026	6.3546	0.00041887	0.157366	0	3	regulation of killing of cells of another organism	13	false	14305	51709	3	4	1.46819	14	2	ellipse	3	0	0	0.017778	0.702522	false	0	51709	7766	0.666667	64	1
2217	1.6929e-07	6.09381	0.0259005	0.164101	0.0476191	7	regulation of intracellular protein kinase cascade	13	false	14305	10627	5.42857	323	6.77136	14	6.9282	ellipse	7	0	0	1.6434e-08	0.717011	false	0	10627	205930	0.22449	64	12
2218	0.081549	5.9334	0.00428325	0.168538	0.1	5	regulation of stress-activated protein kinase signaling cascade	13	false	14305	70302	5.4	83	1.08858	14	2.82843	ellipse	5	0	0	0.053202	0.725922	false	0	70302	40112	0.266667	64	2
2219	2.3317e-15	5.41745	0.035972	0.184589	0	6	regulation of biological quality	10	false	14305	65008	3.33333	1542	14.6323	14	11.6619	ellipse	6	0	0	5.825e-17	0.754586	false	0	65008	424688	0.166667	64	34
2220	2.5433e-15	6.18011	0.0193856	0.161809	0	4	homeostatic process	11	false	14305	42592	3.5	774	14.5946	14	10.198	ellipse	4	0	0	6.5352e-17	0.712216	false	0	42592	344218	0.277778	64	26
2221	0.0098804	8.50563	0.00456369	0.117569	0	3	regulation of peptidyl-serine phosphorylation	17	false	14305	33135	3.66667	20	2.00523	14	2.82843	ellipse	3	0	0	0.0035544	0.583021	false	0	33135	50264	0.444444	64	2
2222	0.005185	9.13884	0.00164785	0.109423	0	3	positive regulation of peptidyl-serine phosphorylation	18	false	14305	33138	3.33333	14	2.28525	14	2.82843	ellipse	3	0	0	0.001732	0.547842	false	0	33138	41524	0.466667	64	2
2223	1.9177e-13	4.56754	0.402742	0.218936	0	4	biological regulation	10	false	14305	65007	13.75	6943	12.7172	14	15.4919	ellipse	4	0	0	6.1595e-15	0.801803	false	0	65007	3183654	0.255	64	60
2224	4.5259e-10	4.36773	0.492493	0.228952	0	22	regulation of biological process	11	false	14305	50789	7.22727	6554	9.3443	14	14.8324	ellipse	22	0	0	2.649e-11	0.812904	false	0	50789	4372176	0.0648674	64	55
2225	7.0876e-09	5.01501	0.0775245	0.199401	0	15	positive regulation of biological process	12	false	14305	48518	6.8	2208	8.1495	14	11.1355	ellipse	15	0	0	5.3625e-10	0.776944	false	0	48518	946232	0.0865672	64	31
2226	0.038591	5.96435	0.00179924	0.167663	0	3	positive regulation of homeostatic process	13	false	14305	32846	8	49	1.41351	14	2.82843	ellipse	3	0	0	0.020246	0.724203	false	0	32846	34738	0.388889	64	2
2227	0.0090801	8.55722	0.00187617	0.11686	0	2	myeloid leukocyte mediated immunity	13	false	14305	2444	1.5	19	2.04191	14	2.82843	ellipse	2	0	0	0.0032082	0.580154	false	0	2444	5876	0.5	64	2
2228	0.0039424	9.55629	0	0.104643	0	1	neutrophil mediated immunity	14	false	14305	2446	2	12	2.40424	14	2.82843	ellipse	1	0	0	0.0012635	0.524651	false	0	2446	0	0	64	2
2229	1.1814e-05	7.43058	0.00356	0.134579	0	5	regulation of nucleocytoplasmic transport	15	false	14305	46822	4	82	4.92761	14	4.89898	ellipse	5	0	0	1.6949e-06	0.642745	false	0	46822	57148	0.333333	64	6
2230	0.018371	7.68105	0.0005829	0.130191	0	3	positive regulation of nucleocytoplasmic transport	15	false	14305	46824	4	30	1.73586	14	2.82843	ellipse	3	0	0	0.0079072	0.628831	false	0	46824	9770	0.5	64	2
2231	0.00057852	7.50844	0.0170501	0.133183	0	6	response to hormone stimulus	12	false	14305	9725	3.83333	441	3.23768	14	6	ellipse	6	0	0	0.00014181	0.63842	false	0	9725	75814	0.217949	64	9
2232	0.021575	8.40338	0.00294873	0.119	0	3	response to peptide hormone stimulus	13	false	14305	43434	3.66667	187	1.66604	14	4	ellipse	3	0	0	0.0097636	0.588701	false	0	43434	18834	0.444444	64	4
2233	0.023837	8.38086	0.00251784	0.119319	0	5	gland development	13	false	14305	48732	4.4	193	1.62276	14	4	ellipse	5	0	0	0.010872	0.589952	false	0	48732	35916	0.226667	64	4
2234	0.047264	9.2758	1.577e-05	0.107807	0	2	parathyroid gland development	14	false	14305	60017	4	6	1.32547	14	2	ellipse	2	0	0	0.02655	0.540233	false	0	60017	38	0.5	64	1
2235	5.2011e-09	7.70544	0.00607142	0.129778	0	4	positive regulation of protein modification process	16	false	14305	31401	5.25	231	8.28391	14	6.9282	ellipse	4	0	0	3.7003e-10	0.627476	false	0	31401	156482	0.303571	64	12
2236	8.5627e-11	8.39306	0.00547682	0.119146	0	5	positive regulation of protein amino acid phosphorylation	17	false	14305	1934	3.8	120	10.0674	14	6.63325	ellipse	5	0	0	4.645e-12	0.589275	false	0	1934	125374	0.28	64	11
2237	0.019935	8.77205	1.233e-05	0.113999	0	3	regulation of L-glutamate transport	16	false	14305	2036	3	2	1.70038	14	2	ellipse	3	0	0	0.0089282	0.56822	false	0	2036	34	0.4	64	1
2238	0.011294	7.96248	0.0006125	0.125589	0	3	negative regulation of L-glutamate transport	15	false	14305	2037	3.33333	1	1.94716	14	2	ellipse	3	0	0	0.004474	0.613196	false	0	2037	5150	0.388889	64	1
2239	0.87184	7.63133	0.00166584	0.131039	0	3	macromolecule biosynthetic process	12	false	14305	9059	3.33333	1054	0.0595628	14	3.4641	ellipse	3	0	0	0.86002	0.631593	false	0	9059	10776	0.388889	64	3
2240	0.00048436	8.53471	3.52e-06	0.117169	0	2	receptor biosynthetic process	13	false	14305	32800	2.5	4	3.31483	14	2.82843	ellipse	2	0	0	0.00011755	0.581405	false	0	32800	4	0.5	64	2
2241	2.7467e-22	11.0854	0.00065696	0.090209	0	3	calcium ion homeostasis	16	false	14305	55074	3.33333	191	21.5612	14	9.16515	ellipse	3	0	0	3.5289e-24	0.439702	false	0	55074	34234	0.583333	64	21
2242	1.2952e-22	11.3809	0.00570921	0.0878668	0	4	cellular calcium ion homeostasis	16	false	14305	6874	3	184	21.8877	14	9.16515	ellipse	4	0	0	1.5716e-24	0.423285	false	0	6874	194544	0.4	64	21
2243	1.0165e-11	8.16979	0.00059772	0.122402	0	3	positive regulation of phosphorylation	16	false	14305	42327	4	131	10.9929	14	6.9282	ellipse	3	0	0	4.5711e-13	0.601678	false	0	42327	8988	0.428571	64	12
2244	0.0024545	5.36492	0.00059401	0.186396	0	2	regulation of anti-apoptosis	12	false	14305	45767	12	40	2.61004	14	3.4641	ellipse	2	0	0	0.00074983	0.757505	false	0	45767	3882	0.52381	64	3
2245	0.0014683	6.0122	6.542e-05	0.166329	0	2	positive regulation of anti-apoptosis	13	false	14305	45768	8.5	33	2.83318	14	3.4641	ellipse	2	0	0	0.00042342	0.721545	false	0	45768	492	0.535714	64	3
2246	0.040768	8.50188	0.00193258	0.117621	0	3	response to prostaglandin stimulus	13	false	14305	34694	3.33333	5	1.38968	14	2	ellipse	3	0	0	0.022174	0.583229	false	0	34694	7140	0.388889	64	1
2247	0.027735	6.00844	0.00084379	0.166432	0	3	positive regulation of multi-organism process	13	false	14305	43902	7	3	1.55697	14	2	ellipse	3	0	0	0.013363	0.721753	false	0	43902	13782	0.4	64	1
2248	0.50266	9.33208	0.00141755	0.107157	0	3	histone modification	14	false	14305	16570	2.66667	143	0.298725	14	2	ellipse	3	0	0	0.47503	0.537107	false	0	16570	14556	0.416667	64	1
2249	0.053195	8.87617	0.00236787	0.112661	0	3	histone phosphorylation	14	false	14305	16572	5.33333	7	1.27413	14	2	ellipse	3	0	0	0.030907	0.562435	false	0	16572	23776	0.393939	64	1
2250	9.492e-16	7.52627	0.00776133	0.132868	0	6	leukocyte chemotaxis	12	false	14305	30595	2	42	15.0226	14	6.63325	ellipse	6	0	0	2.2358e-17	0.63743	false	0	30595	30942	0.2	64	11
2251	1.8664e-05	8.52533	0	0.117298	0	1	monocyte chemotaxis	13	false	14305	2548	6	7	4.729	14	3.4641	ellipse	1	0	0	2.9515e-06	0.581926	false	0	2548	0	0	64	3
2252	4.5254e-12	7.57598	0.00369315	0.131996	0	6	regulation of T cell activation	15	false	14305	50863	5.16667	121	11.3443	14	6.9282	ellipse	6	0	0	1.7443e-13	0.634668	false	0	50863	102488	0.277778	64	12
2253	0.00017105	8.36961	0.00052365	0.11948	0	4	negative regulation of T cell activation	16	false	14305	50868	4.75	42	3.76689	14	4	ellipse	4	0	0	3.5894e-05	0.590577	false	0	50868	12406	0.375	64	4
2254	2.7716e-05	5.72983	0.0287966	0.174525	0	6	regulation of cell death	13	false	14305	10941	6.33333	867	4.55726	14	7.74597	ellipse	6	0	0	4.7084e-06	0.737232	false	0	10941	308456	0.205128	64	15
2255	0.010467	6.34053	0.0139349	0.157716	0	4	positive regulation of cell death	14	false	14305	10942	7.25	449	1.98017	14	5.2915	ellipse	4	0	0	0.0038029	0.703304	false	0	10942	185090	0.284091	64	7
2256	0.0022885	8.99531	0.00237338	0.111169	0	4	peptidyl-amino acid modification	14	false	14305	18193	2.5	158	2.64046	14	4.47214	ellipse	4	0	0	0.00069585	0.555816	false	0	18193	8760	0.25	64	5
2257	0.0026337	9.07036	0.00053298	0.110249	0	2	peptidyl-tyrosine modification	14	false	14305	18212	4.5	41	2.57944	14	3.4641	ellipse	2	0	0	0.00080645	0.551647	false	0	18212	3810	0.5	64	3
2258	0.011294	8.71764	0.00499641	0.11471	0	3	regulation of peptidyl-serine phosphorylation of STAT protein	16	false	14305	33139	2.66667	1	1.94716	14	2	ellipse	3	0	0	0.004474	0.571242	false	0	33139	36368	0.416667	64	1
2259	6.4953e-05	6.54034	0.00870486	0.152897	0	7	positive regulation of macromolecule metabolic process	14	false	14305	10604	6	941	4.1874	14	7.74597	ellipse	7	0	0	1.2657e-05	0.692203	false	0	10604	145588	0.192308	64	15
2260	9.8287e-08	7.23265	0.00075143	0.138262	0	4	positive regulation of protein metabolic process	15	false	14305	51247	6	307	7.0075	14	6.9282	ellipse	4	0	0	9.3306e-09	0.653742	false	0	51247	12392	0.294118	64	12
2261	0.19145	8.36773	0.00013094	0.119507	0	3	brain development	13	false	14305	7420	6	303	0.717947	14	3.4641	ellipse	3	0	0	0.15387	0.590682	false	0	7420	520	0.384615	64	3
2262	0.19992	7.50188	0.00175007	0.1333	0.166667	4	forebrain development	12	false	14305	30900	6	161	0.699152	14	2.82843	ellipse	4	0	0	0.1621	0.638785	false	0	30900	12620	0.323529	64	2
2263	0.51195	6.4728	0.00739555	0.154493	0.166667	4	cell cycle process	11	false	14305	22402	6.25	582	0.290775	14	3.4641	ellipse	4	0	0	0.486	0.695956	false	0	22402	32052	0.27381	64	3
2264	0.87326	7.46904	0.00136628	0.133886	0	2	cell cycle phase	12	false	14305	22403	3	435	0.0588553	14	2	ellipse	2	0	0	0.86204	0.640609	false	0	22403	4490	0.5	64	1
2265	4.5597e-48	5.64353	0.0832916	0.177194	0.0357143	8	immune system process	10	false	14305	2376	6.125	947	47.3411	14	14.4222	ellipse	8	0	0	1.9528e-50	0.742026	false	0	2376	476724	0.134375	64	52
2266	0.14915	6.56473	0.00561795	0.152329	0.333333	3	immune effector process	11	false	14305	2252	5.66667	129	0.826379	14	2.82843	ellipse	3	0	0	0.11349	0.690848	false	0	2252	17616	0.380952	64	2
2267	0.010656	6.76923	0.00048933	0.147727	0	2	regulation of interleukin-12 production	14	false	14305	32655	9.5	21	1.97239	14	2.82843	ellipse	2	0	0	0.0039172	0.679487	false	0	32655	5492	0.53125	64	2
2268	0.047264	7.59475	2.419e-05	0.13167	0	2	negative regulation of interleukin-12 production	15	false	14305	32695	5.5	6	1.32547	14	2	ellipse	2	0	0	0.02655	0.633625	false	0	32695	174	0.5625	64	1
2269	4.3084e-26	6.61726	0.0148935	0.15112	0	5	response to stress	11	false	14305	6950	4.4	1773	25.3657	14	13.5647	ellipse	5	0	0	4.3053e-28	0.68793	false	0	6950	102292	0.226667	64	46
2270	4.2718e-39	7.59662	0.00250032	0.131637	0	3	response to wounding	12	false	14305	9611	4	541	38.3694	14	12.6491	ellipse	3	0	0	3.354e-41	0.633521	false	0	9611	29304	0.375	64	40
2271	1.6234e-12	5.27767	0.0234216	0.189477	0	8	regulation of response to stimulus	12	false	14305	48583	7	524	11.7896	14	8.94427	ellipse	8	0	0	5.7939e-14	0.762351	false	0	48583	290704	0.166667	64	20
2272	0.00010056	6.03752	0.00681752	0.165631	0	5	negative regulation of response to stimulus	13	false	14305	48585	5.8	126	3.99757	14	4.89898	ellipse	5	0	0	2.0457e-05	0.720138	false	0	48585	127974	0.252632	64	6
2273	0.075194	8.24109	0.00018649	0.121343	0	3	regulation of protein export from nucleus	15	false	14305	46825	4.66667	11	1.12381	14	2	ellipse	3	0	0	0.048144	0.597717	false	0	46825	4242	0.52381	64	1
2274	6.9881e-08	6.13884	0.0125216	0.162897	0	6	regulation of immune response	13	false	14305	50776	5.33333	235	7.15564	14	6.63325	ellipse	6	0	0	6.4344e-09	0.714509	false	0	50776	197572	0.22807	64	11
2275	0.15815	6.11069	0.0112652	0.163648	0	3	regulation of small GTPase mediated signal transduction	13	false	14305	51056	6.33333	272	0.800922	14	3.4641	ellipse	3	0	0	0.12214	0.716073	false	0	51056	112372	0.410256	64	3
2276	0.12082	7.03565	0.00955601	0.142133	0	3	regulation of Ras protein signal transduction	14	false	14305	46578	3	234	0.917849	14	3.4641	ellipse	3	0	0	0.08719	0.664686	false	0	46578	104328	0.4	64	3
2277	0.17899	6.76735	0.00101535	0.147768	0	2	regulation of tumor necrosis factor production	14	false	14305	32680	10	34	0.747177	14	2	ellipse	2	0	0	0.14155	0.679591	false	0	32680	7224	0.529412	64	1
2278	0.075194	7.34991	0.00101323	0.136056	0	3	regulation of tumor necrosis factor biosynthetic process	15	false	14305	42534	4.66667	11	1.12381	14	2	ellipse	3	0	0	0.048144	0.647227	false	0	42534	10596	0.407407	64	1
2279	0.50479	8.61163	0.00374882	0.116122	0	2	response to light stimulus	13	false	14305	9416	2.5	144	0.296889	14	2	ellipse	2	0	0	0.47741	0.577132	false	0	9416	12936	0.5	64	1
2280	0.27924	9.60882	0.00187617	0.104071	0	2	response to UV	14	false	14305	9411	1.5	62	0.554029	14	2	ellipse	2	0	0	0.24316	0.521732	false	0	9411	6470	0.5	64	1
2281	6.9737e-14	7.33959	0.0160031	0.136247	0	4	cell surface receptor linked signaling pathway	12	false	14305	7166	3.5	1279	13.1565	14	10.9545	ellipse	4	0	0	2.0408e-15	0.647801	false	0	7166	53956	0.25	64	30
2282	1.0854e-11	8.04972	0.00759789	0.124228	0	6	cytokine-mediated signaling pathway	13	false	14305	19221	1.66667	70	10.9644	14	6.32456	ellipse	6	0	0	4.9582e-13	0.608349	false	0	19221	35074	0.166667	64	10
2283	5.7802e-09	7.40994	0.00109758	0.134954	0	4	regulation of production of molecular mediator of immune response	15	false	14305	2700	3.75	40	8.23806	14	5.2915	ellipse	4	0	0	4.2495e-10	0.643892	false	0	2700	8590	0.305556	64	7
2284	0.00028904	6.72045	0.00675365	0.1488	0	5	regulation of cytokine production involved in immune response	14	false	14305	2718	6.2	18	3.53904	14	3.4641	ellipse	5	0	0	6.6433e-05	0.682197	false	0	2718	67090	0.236364	64	3
2285	0.011294	7.25141	0.00064272	0.137904	0	2	regulation of positive chemotaxis	14	false	14305	50926	4.5	22	1.94716	14	2.82843	ellipse	2	0	0	0.0042966	0.6527	false	0	50926	7868	0.583333	64	2
2286	0.010656	7.88555	0.00192602	0.126814	0	3	positive regulation of positive chemotaxis	15	false	14305	50927	3	21	1.97239	14	2.82843	ellipse	3	0	0	0.0039172	0.617469	false	0	50927	21032	0.4	64	2
2287	0.00076447	6.60413	0.00215634	0.15142	0	4	negative regulation of multicellular organismal metabolic process	14	false	14305	44252	6	5	3.11664	14	2.82843	ellipse	4	0	0	0.00019535	0.68866	false	0	44252	64804	0.333333	64	2
2288	0.00076447	7.45591	0.00094144	0.134122	0	4	negative regulation of collagen metabolic process	15	false	14305	10713	4	5	3.11664	14	2.82843	ellipse	4	0	0	0.00019535	0.641338	false	0	10713	47168	0.428571	64	2
2289	1.1849e-11	7.79456	0.00849585	0.128295	0	6	regulation of tyrosine phosphorylation of STAT protein	15	false	14305	42509	3.33333	30	10.9263	14	5.65685	ellipse	6	0	0	5.5276e-13	0.622524	false	0	42509	68952	0.291667	64	8
2290	6.3197e-06	8.79174	0.00027945	0.113743	0	2	regulation of tyrosine phosphorylation of Stat3 protein	16	false	14305	42516	4	17	5.1993	14	4	ellipse	2	0	0	8.3e-07	0.567125	false	0	42516	4652	0.6	64	4
2291	2.4007e-38	7.59193	0.00647268	0.131719	0	4	defense response	12	false	14305	6952	3.75	620	37.6197	14	12.8062	ellipse	4	0	0	2.0563e-40	0.633782	false	0	6952	48976	0.275	64	41
2292	2.9158e-41	8.42589	0.005275	0.118682	0	5	inflammatory response	13	false	14305	6954	2.8	315	40.5352	14	12	ellipse	5	0	0	1.8731e-43	0.58745	false	0	6954	69640	0.257143	64	36
2293	0.058574	7.86492	0.00192015	0.127147	0	3	negative regulation of leukocyte mediated immunity	15	false	14305	2704	3.33333	8	1.2323	14	2	ellipse	3	0	0	0.035245	0.618616	false	0	2704	19670	0.466667	64	1
2294	0.058574	8.71201	0.00025459	0.114784	0	3	negative regulation of lymphocyte mediated immunity	16	false	14305	2707	3.66667	8	1.2323	14	2	ellipse	3	0	0	0.035245	0.571555	false	0	2707	8014	0.444444	64	1
2295	1.6459e-13	7.12383	0.00969973	0.140374	0	6	regulation of T cell proliferation	14	false	14305	42129	4.16667	66	12.7836	14	6.63325	ellipse	6	0	0	5.1692e-15	0.659787	false	0	42129	89482	0.263889	64	11
2296	2.0585e-06	8.11914	0.00155655	0.123166	0	3	regulation of activated T cell proliferation	15	false	14305	46006	3.33333	13	5.68645	14	4	ellipse	3	0	0	2.5272e-07	0.604492	false	0	46006	14762	0.466667	64	4
2297	0.02954	8.40807	1.018e-05	0.118933	0	2	pancreas development	13	false	14305	31016	6.5	41	1.52959	14	2.82843	ellipse	2	0	0	0.014443	0.588441	false	0	31016	42	0.55	64	2
2298	0.0090801	7.53565	0.00140729	0.132703	0	3	endocrine pancreas development	12	false	14305	31018	6.33333	19	2.04191	14	2.82843	ellipse	3	0	0	0.0032082	0.636908	false	0	31018	17410	0.380952	64	2
2299	2.42e-08	5.89681	0.0128894	0.169583	0	8	positive regulation of response to stimulus	13	false	14305	48584	5.625	268	7.61618	14	6.9282	ellipse	8	0	0	2.021e-09	0.727955	false	0	48584	178408	0.165179	64	12
2300	0.069753	7.68762	0.00105022	0.130079	0	3	regulation of muscle hypertrophy	15	false	14305	14743	3	10	1.15644	14	2	ellipse	3	0	0	0.043863	0.628466	false	0	14743	16306	0.5	64	1
2301	0.034026	6.71951	0.00468354	0.14882	0	3	positive regulation of muscle hypertrophy	14	false	14305	14742	4	4	1.46819	14	2	ellipse	3	0	0	0.017778	0.682249	false	0	14742	44280	0.375	64	1
2302	0.069753	8.63227	0.00253267	0.115844	0	3	regulation of muscle cell apoptosis	16	false	14305	10660	3.33333	10	1.15644	14	2	ellipse	3	0	0	0.043863	0.575985	false	0	10660	23952	0.466667	64	1
2303	0.034026	9.25235	0.00176532	0.108081	0	3	positive regulation of muscle cell apoptosis	17	false	14305	10661	3	4	1.46819	14	2	ellipse	3	0	0	0.017778	0.541536	false	0	10661	29878	0.5	64	1
2304	3.4239e-05	5.19137	0.0688178	0.192627	0.0277778	9	regulation of signaling pathway	12	false	14305	35466	6.33333	1003	4.46548	14	8	ellipse	9	0	0	6.012e-06	0.767146	false	0	35466	482020	0.14245	64	16
2305	1.1292e-09	5.04784	0.127423	0.198104	0	18	regulation of multicellular organismal process	12	false	14305	51239	6.16667	1067	8.94723	14	9.59166	ellipse	18	0	0	7.0928e-11	0.77512	false	0	51239	982206	0.0688889	64	23
2306	0.018371	6.02439	0.00256231	0.165992	0	3	regulation of embryonic development	13	false	14305	45995	10.3333	30	1.73586	14	2.82843	ellipse	3	0	0	0.0079072	0.720867	false	0	45995	26560	0.424242	64	2
2307	1.999e-07	5.77205	0.0635635	0.173249	0	17	regulation of cytokine production	13	false	14305	1817	4.70588	202	6.69919	14	6.32456	ellipse	17	0	0	1.969e-08	0.734886	false	0	1817	431726	0.0823529	64	10
2308	3.7933e-06	6.76923	0.00046177	0.147727	0	2	regulation of vascular endothelial growth factor production	14	false	14305	10574	9.5	15	5.42098	14	4	ellipse	2	0	0	4.7924e-07	0.679487	false	0	10574	4508	0.53125	64	4
2309	0.1146	6.76735	0.00149727	0.147768	0	2	regulation of type I interferon production	14	false	14305	32479	9.5	19	0.940815	14	2	ellipse	2	0	0	0.081717	0.679591	false	0	32479	5342	0.5	64	1
2310	0.064452	7.62946	3.52e-06	0.131071	0	2	regulation of interferon-alpha production	15	false	14305	32647	2.5	9	1.19077	14	2	ellipse	2	0	0	0.039563	0.631697	false	0	32647	4	0.5	64	1
2311	1	4.80113	0.450178	0.208284	0.0142857	21	biological_process	9	false	14305	8150	5.47619	14305	0	14	16	ellipse	21	0	0	1	0.788826	false	0	8150	2949176	0.0610501	64	64
2312	0.84747	5.78705	0.00306642	0.172799	0	2	cellular component organization	10	false	14305	16043	12	2563	0.0718744	14	6	ellipse	2	0	0	0.83356	0.734053	false	0	16043	22794	0.52381	64	9
2313	0.31833	6.59193	0.012644	0.151701	0.1	5	embryonic development	11	false	14305	9790	5.2	601	0.497121	14	4	ellipse	5	0	0	0.28175	0.689337	false	0	9790	99750	0.242105	64	4
2314	0.031857	7.51032	0.0027484	0.13315	0	4	embryonic organ development	12	false	14305	48568	6	215	1.49679	14	4	ellipse	4	0	0	0.015622	0.638316	false	0	48568	30942	0.294118	64	4
2315	0.011718	9.34991	0.00012559	0.106953	0	2	peptidyl-threonine modification	14	false	14305	18210	3	23	1.93114	14	2.82843	ellipse	2	0	0	0.0046923	0.536116	false	0	18210	1016	0.5	64	2
2316	0.010416	6.25985	0.00865502	0.159748	0	4	positive regulation of cell cycle	14	false	14305	45787	7.5	70	1.98231	14	3.4641	ellipse	4	0	0	0.0037767	0.707786	false	0	45787	71828	0.282609	64	3
2317	0.080682	6.88274	0.00716838	0.145291	0	4	positive regulation of cyclin-dependent protein kinase activity	13	false	14305	45737	3.75	12	1.09323	14	2	ellipse	4	0	0	0.052406	0.673181	false	0	45737	47590	0.34375	64	1
2318	0.0090801	7.34803	0.00107672	0.136091	0	3	regulation of interleukin-2 biosynthetic process	15	false	14305	45076	5	19	2.04191	14	2.82843	ellipse	3	0	0	0.0032082	0.647332	false	0	45076	11574	0.4	64	2
2319	0.034026	8.21764	2.155e-05	0.12169	0	2	negative regulation of interleukin-2 biosynthetic process	16	false	14305	45085	5	4	1.46819	14	2	ellipse	2	0	0	0.017778	0.59902	false	0	45085	194	0.571429	64	1
2320	0.019935	6.9334	0.00039154	0.144229	0	2	regulation of myeloid dendritic cell activation	14	false	14305	30885	4	2	1.70038	14	2	ellipse	2	0	0	0.0089282	0.670367	false	0	30885	5818	0.6	64	1
2321	0.011294	7.67355	3.922e-05	0.130318	0	2	negative regulation of myeloid dendritic cell activation	15	false	14305	30886	3.5	1	1.94716	14	2	ellipse	2	0	0	0.004474	0.629247	false	0	30886	330	0.625	64	1
2322	3.3765e-06	6.17261	0.00754027	0.162006	0	7	regulation of protein secretion	14	false	14305	50708	5.42857	65	5.47154	14	4.89898	ellipse	7	0	0	4.2417e-07	0.712633	false	0	50708	54902	0.210884	64	6
2323	9.713e-05	6.42589	0.00675325	0.15562	0	5	regulation of cytokine secretion	14	false	14305	50707	6.4	36	4.01265	14	4	ellipse	5	0	0	1.9274e-05	0.698562	false	0	50707	51348	0.234783	64	4
2324	0.00036753	5.92964	0.0222385	0.168644	0	11	regulation of transport	13	false	14305	51049	4.81818	513	3.4347	14	6.32456	ellipse	11	0	0	8.5521e-05	0.726131	false	0	51049	144578	0.141414	64	10
2325	0.0006322	6.92308	0.00053004	0.144444	0	2	regulation of peptide transport	14	false	14305	90087	7	61	3.19915	14	4	ellipse	2	0	0	0.00015703	0.67094	false	0	90087	3218	0.545455	64	4
2326	0.30093	6.1651	0.0172362	0.162203	0	9	regulation of cellular biosynthetic process	14	false	14305	31326	6.66667	3021	0.52154	14	8	ellipse	9	0	0	0.26527	0.71305	false	0	31326	288456	0.166667	64	16
2327	4.8087e-08	6.66135	0.0009378	0.15012	0	4	regulation of nitric oxide biosynthetic process	14	false	14305	45428	5	31	7.31798	14	4.89898	ellipse	4	0	0	4.2561e-09	0.685481	false	0	45428	12112	0.333333	64	6
2328	2.2324e-09	6.41651	0.0213265	0.155848	0	3	signaling pathway	11	false	14305	23033	3.66667	2099	8.65124	14	11.1355	ellipse	3	0	0	1.4659e-10	0.699083	false	0	23033	70816	0.333333	64	31
2329	4.7128e-05	6.47186	0.0117919	0.154515	0	3	intracellular signaling pathway	12	false	14305	23034	3	1158	4.32672	14	8.24621	ellipse	3	0	0	8.7124e-06	0.696008	false	0	23034	48726	0.333333	64	17
2330	3.9286e-05	7.03283	0.00129039	0.14219	0	3	regulation of immunoglobulin secretion	15	false	14305	51023	4	9	4.40576	14	3.4641	ellipse	3	0	0	7.0384e-06	0.664843	false	0	51023	7074	0.375	64	3
2331	0.034026	9.89212	0.00117325	0.101091	0	2	activation of phospholipase A2 activity	17	false	14305	32431	2.5	4	1.46819	14	2	ellipse	2	0	0	0.017778	0.505993	false	0	32431	6612	0.5	64	1
2332	0.019935	8.99343	0.00282536	0.111192	0	2	activation of phospholipase A2 activity by calcium-mediated signaling	16	false	14305	43006	2	2	1.70038	14	2	ellipse	2	0	0	0.0089282	0.55592	false	0	43006	15570	0.5	64	1
2333	2.9933e-09	5.26079	0.0253624	0.190086	0	6	regulation of localization	12	false	14305	32879	7.83333	727	8.52385	14	8.7178	ellipse	6	0	0	2.0724e-10	0.76329	false	0	32879	144872	0.179825	64	19
2334	5.9464e-10	5.71295	0.00303895	0.175041	0	4	regulation of cellular component movement	13	false	14305	51270	8.5	239	9.22575	14	7.2111	ellipse	4	0	0	3.5228e-11	0.73817	false	0	51270	30088	0.288462	64	13
2335	0.16223	6.76548	0.00339857	0.147809	0	4	negative regulation of intracellular transport	14	false	14305	32387	5.5	30	0.789875	14	2	ellipse	4	0	0	0.12598	0.679696	false	0	32387	49284	0.346154	64	1
2336	0.13585	7.71013	0.00072827	0.129699	0	3	negative regulation of nucleocytoplasmic transport	15	false	14305	46823	4.33333	24	0.866941	14	2	ellipse	3	0	0	0.10211	0.627215	false	0	46823	19892	0.47619	64	1
2337	0.24206	8.68293	0.00086986	0.115169	0	2	glycerol ether metabolic process	13	false	14305	6662	3	51	0.616079	14	2	ellipse	2	0	0	0.20474	0.573171	false	0	6662	14886	0.5	64	1
2338	0.23185	9.38743	0.0038511	0.106525	0	4	acylglycerol metabolic process	14	false	14305	6639	2	48	0.634788	14	2	ellipse	4	0	0	0.19393	0.534032	false	0	6639	55698	0.333333	64	1
2339	0.0006322	7.50094	0.00019324	0.133317	0	3	regulation of peptide secretion	15	false	14305	2791	4	61	3.19915	14	4	ellipse	3	0	0	0.00015703	0.638837	false	0	2791	2338	0.428571	64	4
2340	1.0085e-06	5.55535	0.0159016	0.180007	0	9	regulation of cell differentiation	13	false	14305	45595	6.77778	553	5.9963	14	7.48331	ellipse	9	0	0	1.1374e-07	0.746925	false	0	45595	202014	0.148148	64	14
2341	0.010656	6.31426	0.00527913	0.158372	0	6	negative regulation of cell differentiation	14	false	14305	45596	6	234	1.97239	14	4.47214	ellipse	6	0	0	0.0039061	0.704763	false	0	45596	88520	0.208333	64	5
2342	0.0076123	5.30582	0.0084286	0.188472	0	5	regulation of cellular component organization	12	false	14305	51128	8	538	2.11848	14	5.65685	ellipse	5	0	0	0.0026362	0.760788	false	0	51128	101890	0.25	64	8
2343	0.019851	6.10038	0.00063867	0.163924	0	4	regulation of protein complex assembly	13	false	14305	43254	3.5	94	1.70222	14	3.4641	ellipse	4	0	0	0.0085724	0.716646	false	0	43254	7106	0.357143	64	3
2344	0.058574	7.52439	0.00099463	0.132901	0.166667	4	tissue morphogenesis	12	false	14305	48729	6	275	1.2323	14	4	ellipse	4	0	0	0.034551	0.637534	false	0	48729	6358	0.323529	64	4
2345	0.028031	8.47092	0.0001802	0.118051	0	4	morphogenesis of an epithelium	13	false	14305	2009	3.25	206	1.55237	14	4	ellipse	4	0	0	0.013545	0.584949	false	0	2009	568	0.28125	64	4
2346	8.4768e-06	6.3546	0.0243425	0.157366	0	10	regulation of cytokine biosynthetic process	14	false	14305	42035	6.3	77	5.07177	14	4.89898	ellipse	10	0	0	1.1678e-06	0.702522	false	0	42035	211416	0.147222	64	6
2347	1.0282e-06	7.34615	0.0019249	0.136126	0	4	regulation of chemokine biosynthetic process	15	false	14305	45073	4.25	11	5.98791	14	4	ellipse	4	0	0	1.1743e-07	0.647436	false	0	45073	19936	0.325	64	4
2348	0.00017524	6.3546	0.00233453	0.157366	0	3	regulation of viral genome replication	13	false	14305	45069	2	15	3.75636	14	3.4641	ellipse	3	0	0	3.74e-05	0.702522	false	0	45069	11776	0.5	64	3
2349	0.034026	7.35366	0	0.135987	0	1	regulation of retroviral genome replication	14	false	14305	45091	3	4	1.46819	14	2	ellipse	1	0	0	0.017778	0.647019	false	0	45091	0	0	64	1
2350	0.043528	8.34897	0.00346422	0.119775	0	3	post-translational protein modification	13	false	14305	43687	5.66667	1266	1.36123	14	6.63325	ellipse	3	0	0	0.023737	0.591724	false	0	43687	25644	0.358974	64	11
2351	0.00071349	7.46904	0.00287476	0.133886	0	3	MAPKKK cascade	14	false	14305	165	3.66667	186	3.14661	14	4.89898	ellipse	3	0	0	0.00017876	0.640609	false	0	165	17834	0.380952	64	6
2352	0.012534	7.43246	0.0154237	0.134545	0	3	activation of MAPK activity	14	false	14305	187	5.33333	78	1.9019	14	3.4641	ellipse	3	0	0	0.0051175	0.642641	false	0	187	90828	0.361111	64	3
2353	4.3208e-06	5.39962	0.0585153	0.185198	0	6	regulation of molecular function	11	false	14305	65009	4.16667	1062	5.36443	14	8.48528	ellipse	6	0	0	5.5205e-07	0.755576	false	0	65009	592200	0.24359	64	18
2354	0.46815	6.77674	0.00618748	0.147564	0	5	regulation of gene expression	14	false	14305	10468	5	2928	0.329614	14	7.48331	ellipse	5	0	0	0.43875	0.67907	false	0	10468	42972	0.25	64	14
2355	6.3973e-05	7.42964	0.00187054	0.134596	0	4	positive regulation of gene expression	15	false	14305	10628	5	603	4.19401	14	6.9282	ellipse	4	0	0	1.242e-05	0.642798	false	0	10628	25818	0.333333	64	12
2356	0.12688	6.15666	0.00391139	0.162426	0	4	regulation of cytokine-mediated signaling pathway	13	false	14305	1959	5.25	22	0.896612	14	2	ellipse	4	0	0	0.094004	0.713519	false	0	1959	33024	0.354167	64	1
2357	0.075194	7.06285	0.00130722	0.141586	0	3	negative regulation of cytokine-mediated signaling pathway	14	false	14305	1960	3	11	1.12381	14	2	ellipse	3	0	0	0.048144	0.663175	false	0	1960	17062	0.5	64	1
2358	2.0418e-09	6.30206	0.00157897	0.158678	0	3	positive regulation of cell activation	14	false	14305	50867	8.33333	121	8.68999	14	6.32456	ellipse	3	0	0	1.3262e-10	0.705441	false	0	50867	30866	0.366667	64	10
2359	2.4931e-08	6.55816	0.0037471	0.152482	0	4	positive regulation of leukocyte activation	14	false	14305	2696	5.25	116	7.60326	14	6	ellipse	4	0	0	2.0998e-09	0.691213	false	0	2696	76236	0.303571	64	9
2360	0.047264	8.13508	5.56e-06	0.122924	0	2	regulation of granulocyte chemotaxis	15	false	14305	71622	5	6	1.32547	14	2	ellipse	2	0	0	0.02655	0.603606	false	0	71622	58	0.666667	64	1
2361	0.034026	7.98687	0.00011222	0.125206	0	4	positive regulation of macrophage chemotaxis	15	false	14305	10759	2.75	4	1.46819	14	2	ellipse	4	0	0	0.017778	0.611841	false	0	10759	2258	0.35	64	1
2362	0.0044353	7.47655	0.0103307	0.133752	0	5	lymphocyte activation	12	false	14305	46649	3.4	186	2.35308	14	4.47214	ellipse	5	0	0	0.0014436	0.640192	false	0	46649	89474	0.266667	64	5
2363	0.0027651	8.36023	0.00180859	0.119614	0	4	lymphocyte differentiation	13	false	14305	30098	3.75	95	2.55828	14	4	ellipse	4	0	0	0.00085512	0.591099	false	0	30098	14704	0.305556	64	4
2364	0.12688	6.01407	0.00603712	0.166277	0	5	regulation of primary metabolic process	13	false	14305	80090	7	3554	0.896612	14	9.16515	ellipse	5	0	0	0.093699	0.72144	false	0	80090	37488	0.222222	64	21
2365	0.21655	6.72983	9.911e-05	0.148592	0	3	regulation of carbohydrate metabolic process	14	false	14305	6109	4	44	0.664447	14	2	ellipse	3	0	0	0.1793	0.681676	false	0	6109	1180	0.375	64	1
2366	0.064452	8.48405	0.00187617	0.117868	0	2	adaptive immune response based on somatic recombination of immune receptors built from immunoglobulin superfamily domains	13	false	14305	2460	1.5	70	1.19077	14	2.82843	ellipse	2	0	0	0.039168	0.584219	false	0	2460	11396	0.5	64	2
2367	0.00048436	9.48311	0	0.105451	0	1	T-helper 2 type immune response	14	false	14305	42092	2	4	3.31483	14	2.82843	ellipse	1	0	0	0.00011755	0.528716	false	0	42092	0	0	64	2
2368	0.00087708	6.59099	0.00449157	0.151722	0	4	regulation of protein kinase activity	13	false	14305	45859	4.25	369	3.05696	14	5.65685	ellipse	4	0	0	0.00022788	0.689389	false	0	45859	33234	0.325	64	8
2369	0.27227	6.36585	0.0062651	0.157088	0	4	regulation of cyclin-dependent protein kinase activity	12	false	14305	79	4	60	0.565007	14	2	ellipse	4	0	0	0.23631	0.701897	false	0	79	49238	0.333333	64	1
2370	6.7413e-08	6.65666	0.025513	0.150225	0	5	intracellular protein kinase cascade	13	false	14305	7243	3.4	364	7.17126	14	7.2111	ellipse	5	0	0	6.1591e-09	0.685741	false	0	7243	136782	0.2	64	13
2371	9.8207e-08	7.41276	0.021767	0.134903	0	6	JAK-STAT cascade	14	false	14305	7259	3.16667	35	7.00786	14	4.89898	ellipse	6	0	0	9.2529e-09	0.643736	false	0	7259	114182	0.180556	64	6
2372	0.00025944	5.53189	0.0869911	0.18077	0.0147059	17	cellular process	10	false	14305	9987	4.52941	9370	3.58596	14	14.9666	ellipse	17	0	0	5.9259e-05	0.748228	false	0	9987	598850	0.0752941	64	56
2373	0.88857	6.51689	0.00638412	0.153448	0	3	organelle organization	11	false	14305	6996	7	1382	0.0513071	14	4	ellipse	3	0	0	0.87779	0.693506	false	0	6996	40994	0.352941	64	4
2374	0.034026	6.59193	0.00409802	0.151701	0	3	morphogenesis of a branching structure	11	false	14305	1763	7.33333	121	1.46819	14	3.4641	ellipse	3	0	0	0.016916	0.689337	false	0	1763	20010	0.333333	64	3
2375	0.022317	7.5591	0.00164665	0.132291	0	3	morphogenesis of a branching epithelium	12	false	14305	61138	3.66667	100	1.65136	14	3.4641	ellipse	3	0	0	0.010147	0.635606	false	0	61138	11594	0.333333	64	3
2376	2.2873e-05	5.72983	0.0212977	0.174525	0	7	positive regulation of multicellular organismal process	13	false	14305	51240	7.42857	278	4.64068	14	6	ellipse	7	0	0	3.755e-06	0.737232	false	0	51240	212914	0.156794	64	9
2377	0.0027651	6.69512	0.00245919	0.149362	0	4	positive regulation of heat generation	14	false	14305	31652	4.25	10	2.55828	14	2.82843	ellipse	4	0	0	0.00086645	0.683604	false	0	31652	58428	0.361111	64	2
2378	0.026926	8.94934	0.0031726	0.11174	0	3	transmembrane receptor protein serine/threonine kinase signaling pathway	14	false	14305	7178	2.33333	108	1.56982	14	3.4641	ellipse	3	0	0	0.012493	0.55837	false	0	7178	12504	0.333333	64	3
2379	0.0062181	9.94841	0	0.100519	0	1	transforming growth factor beta receptor signaling pathway	15	false	14305	7179	3	57	2.20634	14	3.4641	ellipse	1	0	0	0.0021038	0.502866	false	0	7179	0	0	64	3
2380	0.00021076	6.25422	0.00677298	0.159892	0	5	negative regulation of protein secretion	13	false	14305	50709	6.6	16	3.67621	14	3.4641	ellipse	5	0	0	4.5883e-05	0.708099	false	0	50709	62874	0.254545	64	3
2381	0.062806	5.86492	0.0175554	0.170505	0	9	negative regulation of metabolic process	13	false	14305	9892	5.77778	864	1.202	14	5.65685	ellipse	9	0	0	0.038015	0.729727	false	0	9892	356682	0.164751	64	8
2382	0.1757	6.18762	0.0114135	0.161613	0	6	negative regulation of cellular metabolic process	14	false	14305	31324	7.66667	786	0.755233	14	4.89898	ellipse	6	0	0	0.13845	0.711799	false	0	31324	257612	0.208333	64	6
2383	0.034026	7.91651	0.00579211	0.126318	0	4	regulation of Ras GTPase activity	15	false	14305	32318	3.25	121	1.46819	14	3.4641	ellipse	4	0	0	0.016916	0.615749	false	0	32318	78148	0.375	64	3
2384	0.0011546	8.90994	0.00191624	0.112234	0	3	regulation of Rho GTPase activity	16	false	14305	32319	3	30	2.93757	14	3.4641	ellipse	3	0	0	0.00031811	0.560559	false	0	32319	34250	0.5	64	3
2385	4.2675e-11	4.7833	0.180669	0.209061	0	21	regulation of cellular process	12	false	14305	50794	6.71429	6224	10.3698	14	14.8324	ellipse	21	0	0	2.1932e-12	0.789817	false	0	50794	1844744	0.0649351	64	55
2386	0.047264	8.06754	0.00026137	0.123953	0	2	regulation of protein amino acid deacetylation	16	false	14305	90311	4.5	6	1.32547	14	2	ellipse	2	0	0	0.02655	0.607359	false	0	90311	3790	0.583333	64	1
2387	0.040768	8.12758	0.00020106	0.123038	0	3	regulation of histone deacetylation	16	false	14305	31063	3.33333	5	1.38968	14	2	ellipse	3	0	0	0.022174	0.604023	false	0	31063	4826	0.466667	64	1
2388	0.027735	8.46623	0.00883337	0.118116	0	5	apoptosis	13	false	14305	6915	1.6	567	1.55697	14	5.2915	ellipse	5	0	0	0.013039	0.58521	false	0	6915	56732	0.2	64	7
2389	0.00025887	9.41745	0.00022211	0.106186	0	2	myeloid cell apoptosis	14	false	14305	33028	3.5	3	3.58691	14	2.82843	ellipse	2	0	0	5.8944e-05	0.532364	false	0	33028	436	0.5	64	2
2390	7.8728e-07	7.88931	0.00191363	0.126754	0	4	regulation of adaptive immune response based on somatic recombination of immune receptors built from immunoglobulin superfamily domains	15	false	14305	2822	3.5	50	6.10387	14	4.89898	ellipse	4	0	0	8.5977e-08	0.617261	false	0	2822	37136	0.357143	64	6
2391	0.0074284	8.54784	0.0007638	0.116989	0	4	regulation of T cell mediated immunity	16	false	14305	2709	3.75	17	2.1291	14	2.82843	ellipse	4	0	0	0.0025663	0.580675	false	0	2709	16820	0.392857	64	2
2392	0.08117	5.43996	0.0570562	0.183825	0	10	regulation of cellular metabolic process	13	false	14305	31323	8.4	3736	1.09061	14	9.59166	ellipse	10	0	0	0.05278	0.753335	false	0	31323	927166	0.139623	64	23
2393	1.1302e-06	6.29268	0.0167973	0.158915	0	7	regulation of cellular protein metabolic process	14	false	14305	32268	6.57143	559	5.94683	14	7.48331	ellipse	7	0	0	1.2988e-07	0.705962	false	0	32268	316340	0.19898	64	14
2394	1.528e-14	6.47561	0.01399	0.154426	0	3	cellular homeostasis	11	false	14305	19725	8	466	13.8159	14	9.16515	ellipse	3	0	0	4.2534e-16	0.695799	false	0	19725	181196	0.35	64	21
2395	1.6544e-08	7	5.255e-05	0.142857	0	2	regulation of establishment of protein localization	14	false	14305	70201	4	153	7.78136	14	6.32456	ellipse	2	0	0	1.3462e-09	0.666667	false	0	70201	140	0.5	64	10
2396	1.0154e-08	6.46623	0.00505684	0.15465	0	6	regulation of protein transport	13	false	14305	51223	5.83333	145	7.99337	14	6.32456	ellipse	6	0	0	7.9528e-10	0.696321	false	0	51223	57228	0.230159	64	10
2397	0.0013627	6.72983	6.338e-05	0.148592	0	3	positive regulation of protein complex assembly	14	false	14305	31334	4	32	2.86559	14	3.4641	ellipse	3	0	0	0.00038615	0.681676	false	0	31334	528	0.428571	64	3
2398	0.13752	6.71951	5.622e-05	0.14882	0.333333	3	female pregnancy	11	false	14305	7565	5	122	0.861647	14	2.82843	ellipse	3	0	0	0.10346	0.682249	false	0	7565	282	0.466667	64	2
2399	0.014287	6.64165	0.00026632	0.150565	0.333333	3	embryo implantation	11	false	14305	7566	5.33333	26	1.84506	14	2.82843	ellipse	3	0	0	0.0059759	0.686575	false	0	7566	898	0.384615	64	2
2400	0.016217	6.55253	0.00044453	0.152613	0	2	regulation of fat cell differentiation	14	false	14305	45598	5.5	28	1.79002	14	2.82843	ellipse	2	0	0	0.0069106	0.691526	false	0	45598	8112	0.5625	64	2
2401	0.097154	6.66886	0.00331787	0.149951	0	5	negative regulation of macromolecule metabolic process	14	false	14305	10605	6.4	802	1.01254	14	5.2915	ellipse	5	0	0	0.066156	0.685064	false	0	10605	88732	0.27	64	7
2402	0.034026	8.13602	0.00027098	0.12291	0	2	regulation of monocyte chemotaxis	15	false	14305	90025	4	4	1.46819	14	2	ellipse	2	0	0	0.017778	0.603554	false	0	90025	8092	0.6	64	1
2403	0.034026	8.75891	4.475e-05	0.114169	0	2	positive regulation of monocyte chemotaxis	16	false	14305	90026	3.5	4	1.46819	14	2	ellipse	2	0	0	0.017778	0.568949	false	0	90026	1104	0.625	64	1
2404	0.10848	6.3818	0.0193665	0.156696	0.166667	4	cellular developmental process	11	false	14305	48869	8.75	1714	0.96467	14	6.9282	ellipse	4	0	0	0.075646	0.701011	false	0	48869	165256	0.284483	64	12
2405	0.095319	7.29644	0.0119668	0.137053	0.0666667	6	cell differentiation	12	false	14305	30154	3.66667	1668	1.02082	14	6.9282	ellipse	6	0	0	0.064158	0.650198	false	0	30154	100138	0.25	64	12
2406	1.2756e-05	6.19137	0.00641768	0.161515	0	5	positive regulation of cell differentiation	14	false	14305	45597	7.4	255	4.8943	14	6	ellipse	5	0	0	1.8483e-06	0.711591	false	0	45597	94282	0.237037	64	9
2407	0.14632	6.27298	0.00705169	0.159414	0	8	regulation of nucleobase; nucleoside; nucleotide and nucleic acid metabolic process	14	false	14305	19219	5.375	3014	0.834693	14	8.48528	ellipse	8	0	0	0.11092	0.707056	false	0	19219	94662	0.175	64	18
2408	0.060521	7.22702	0.000478	0.13837	0	2	regulation of nucleotide metabolic process	15	false	14305	6140	5.5	280	1.21809	14	4	ellipse	2	0	0	0.036546	0.654055	false	0	6140	2466	0.5	64	4
2409	0.061032	5.78236	0.00603769	0.17294	0	2	death	10	false	14305	16265	12.5	703	1.21444	14	5.2915	ellipse	2	0	0	0.036898	0.734313	false	0	16265	44862	0.522727	64	7
2410	0.00097027	8.05066	0.00216411	0.124213	0	3	activation of MAPKK activity	14	false	14305	186	5.33333	28	3.01311	14	3.4641	ellipse	3	0	0	0.00025832	0.608297	false	0	186	13722	0.361111	64	3
2411	7.4227e-06	5.83114	0.0157762	0.171493	0	7	negative regulation of multicellular organismal process	13	false	14305	51241	7.14286	174	5.12944	14	5.65685	ellipse	7	0	0	1.0108e-06	0.731603	false	0	51241	182146	0.161654	64	8
2412	0.00019928	6.59756	0.0118294	0.151571	0	9	negative regulation of cytokine production	14	false	14305	1818	4.44444	44	3.70053	14	4	ellipse	9	0	0	4.3242e-05	0.689024	false	0	1818	134484	0.149758	64	4
2413	4.8928e-07	7.52158	0.00442012	0.132951	0	4	regulation of phosphorylation	15	false	14305	42325	4	518	6.31044	14	7.48331	ellipse	4	0	0	5.0639e-08	0.63769	false	0	42325	38902	0.3	64	14
2414	2.6514e-09	7.75985	0.00940262	0.128868	0	5	regulation of protein amino acid phosphorylation	16	false	14305	1932	4.4	217	8.57652	14	6.9282	ellipse	5	0	0	1.7979e-10	0.624453	false	0	1932	114952	0.261538	64	12
2415	0.3295	5.77392	0.00711394	0.173193	0.0952381	7	reproductive process	10	false	14305	22414	5.71429	807	0.48215	14	4.47214	ellipse	7	0	0	0.29311	0.734782	false	0	22414	45912	0.195767	64	5
2416	0.16605	6.60225	0.00053635	0.151463	0	3	negative regulation of neurological system process	14	false	14305	31645	4.66667	31	0.779754	14	2	ellipse	3	0	0	0.1299	0.688764	false	0	31645	3212	0.333333	64	1
2417	0.027735	6.37992	0.00102131	0.156742	0	3	negative regulation of myelination	14	false	14305	31642	6.66667	3	1.55697	14	2	ellipse	3	0	0	0.013363	0.701115	false	0	31642	7722	0.333333	64	1
2418	0.035725	6.76454	0.00187617	0.14783	0	2	regulation of myeloid leukocyte differentiation	14	false	14305	2761	2.5	47	1.44702	14	2.82843	ellipse	2	0	0	0.018717	0.679748	false	0	2761	9704	0.5	64	2
2419	0.013386	7.7636	0	0.128806	0	1	regulation of osteoclast differentiation	15	false	14305	45670	2	25	1.87335	14	2.82843	ellipse	1	0	0	0.0055321	0.624244	false	0	45670	0	0	64	2
2420	0.015307	6.58724	0.00388496	0.151809	0.1	5	positive regulation of stress-activated protein kinase signaling cascade	14	false	14305	70304	5.6	27	1.8151	14	2.82843	ellipse	5	0	0	0.0064354	0.689598	false	0	70304	35166	0.277778	64	2
2421	0.076163	7.37336	0.00278232	0.135623	0	6	negative regulation of macromolecule biosynthetic process	15	false	14305	10558	5	593	1.11826	14	4.89898	ellipse	6	0	0	0.048818	0.645925	false	0	10558	97158	0.25	64	6
2422	0.034026	8.36867	3.115e-05	0.119493	0	2	negative regulation of MHC class II biosynthetic process	16	false	14305	45347	4.5	4	1.46819	14	2	ellipse	2	0	0	0.017778	0.59063	false	0	45347	992	0.583333	64	1
2423	0.0002534	9.84897	0.00188694	0.101533	0	3	positive regulation of Rho GTPase activity	17	false	14305	32321	2.33333	17	3.59619	14	3.4641	ellipse	3	0	0	5.5538e-05	0.508391	false	0	32321	33614	0.444444	64	3
2424	0.0046836	6.54878	0.0093523	0.1527	0.0666667	6	multicellular organismal development	11	false	14305	7275	6.16667	2972	2.32942	14	9.79796	ellipse	6	0	0	0.0015445	0.691734	false	0	7275	122100	0.196429	64	24
2425	0.0043732	7.33771	0.0153481	0.136282	0.0555556	9	system development	12	false	14305	48731	5.33333	2422	2.3592	14	9.16515	ellipse	9	0	0	0.0014171	0.647905	false	0	48731	203526	0.144781	64	21
2426	0.0039424	8.88462	0	0.112554	0	1	induction of positive chemotaxis	16	false	14305	50930	3	12	2.40424	14	2.82843	ellipse	1	0	0	0.0012635	0.561966	false	0	50930	0	0	64	2
2427	7.7661e-06	6.45779	0.00741413	0.154852	0	4	negative regulation of cell death	14	false	14305	60548	6	389	5.10979	14	6.63325	ellipse	4	0	0	1.0643e-06	0.69679	false	0	60548	110780	0.294118	64	11
2428	6.5374e-06	7.40244	0.00470834	0.135091	0	3	negative regulation of programmed cell death	15	false	14305	43069	4	381	5.18459	14	6.63325	ellipse	3	0	0	8.6793e-07	0.644309	false	0	43069	77220	0.428571	64	11
2429	0.0042116	6.44653	0.0103907	0.155122	0	5	negative regulation of protein transport	12	false	14305	51224	5.4	49	2.37555	14	3.4641	ellipse	5	0	0	0.0013588	0.697415	false	0	51224	101912	0.258824	64	3
2430	8.3921e-05	7.72983	0.00239415	0.129369	0	3	positive regulation of transferase activity	14	false	14305	51347	3.66667	254	4.07613	14	5.65685	ellipse	3	0	0	1.6593e-05	0.62612	false	0	51347	16812	0.444444	64	8
2431	6.5098e-05	7.69325	0.00257278	0.129984	0	3	positive regulation of kinase activity	15	false	14305	33674	4	245	4.18643	14	5.65685	ellipse	3	0	0	1.2778e-05	0.628153	false	0	33674	16962	0.428571	64	8
2432	0.028345	8.62664	0.00167052	0.11592	0	3	regulation of transcription factor import into nucleus	14	false	14305	42990	3.66667	40	1.54752	14	2.82843	ellipse	3	0	0	0.013778	0.576298	false	0	42990	28148	0.444444	64	2
2433	0.012524	9.45122	0.00013335	0.105806	0	2	regulation of NF-kappaB import into nucleus	15	false	14305	42345	3	24	1.90227	14	2.82843	ellipse	2	0	0	0.0051042	0.530488	false	0	42345	2502	0.666667	64	2
2434	4.0385e-05	5.75141	0.0286164	0.17387	0	10	positive regulation of metabolic process	13	false	14305	9893	6.5	1018	4.39378	14	8	ellipse	10	0	0	7.2641e-06	0.736033	false	0	9893	489150	0.134146	64	16
2435	2.0037e-05	6.62758	0.00331892	0.150885	0	5	positive regulation of biosynthetic process	14	false	14305	9891	7	731	4.69817	14	7.48331	ellipse	5	0	0	3.2322e-06	0.687357	false	0	9891	108956	0.3	64	14
2436	0.85183	6.65103	0.0148702	0.150353	0	7	transport	11	false	14305	6810	3.28571	2577	0.0696452	14	6	ellipse	7	0	0	0.83846	0.686054	false	0	6810	95878	0.190476	64	9
2437	0.59787	7.4531	0.00693493	0.134172	0	4	intracellular transport	12	false	14305	46907	4.5	665	0.223394	14	3.4641	ellipse	4	0	0	0.57696	0.641495	false	0	46907	57798	0.291667	64	3
2438	0.40143	8.23921	0.00146901	0.121371	0	3	cellular protein metabolic process	13	false	14305	44267	3.66667	2153	0.396394	14	6.63325	ellipse	3	0	0	0.36676	0.597822	false	0	44267	3784	0.380952	64	11
2439	0.10731	8.23265	0.00613093	0.121468	0	4	protein modification process	13	false	14305	6464	3	1526	0.969347	14	6.63325	ellipse	4	0	0	0.074529	0.598186	false	0	6464	24956	0.25	64	11
2440	1.2002e-06	7.13884	0.00646893	0.140079	0	6	regulation of leukocyte chemotaxis	14	false	14305	2688	3.66667	28	5.92074	14	4.47214	ellipse	6	0	0	1.3878e-07	0.658954	false	0	2688	75000	0.242424	64	5
2441	4.7032e-07	7.76173	0.00240339	0.128837	0	5	positive regulation of leukocyte chemotaxis	15	false	14305	2690	4.4	23	6.32761	14	4.47214	ellipse	5	0	0	4.8341e-08	0.624349	false	0	2690	51748	0.283333	64	5
2442	0.1146	7.54034	0.00292548	0.13262	0	3	developmental growth involved in morphogenesis	12	false	14305	60560	5	19	0.940815	14	2	ellipse	3	0	0	0.081717	0.636648	false	0	60560	35198	0.363636	64	1
2443	0.034026	8.5272	0.00104986	0.117272	0	2	mammary duct terminal end bud growth	13	false	14305	60763	3.5	4	1.46819	14	2	ellipse	2	0	0	0.017778	0.581822	false	0	60763	17504	0.5	64	1
2444	0.0085725	7.34709	0.00585585	0.136108	0	2	phosphorus metabolic process	12	false	14305	6793	3.5	949	2.06689	14	6.63325	ellipse	2	0	0	0.0029982	0.647384	false	0	6793	35922	0.5	64	11
2445	0.0085725	8.14353	0.00438216	0.122797	0	2	phosphate metabolic process	13	false	14305	6796	2	949	2.06689	14	6.63325	ellipse	2	0	0	0.0029982	0.603137	false	0	6796	26426	0.5	64	11
2446	8.0029e-14	6.50469	0.00011671	0.153735	0	2	cell communication	11	false	14305	7154	10	812	13.0968	14	10	ellipse	2	0	0	2.3992e-15	0.694184	false	0	7154	492	0.529412	64	25
2447	7.7112e-16	6.60976	8.431e-05	0.151292	0	3	cell-cell signaling	11	false	14305	7267	3.33333	587	15.1129	14	9.79796	ellipse	3	0	0	1.7613e-17	0.688347	false	0	7267	266	0.466667	64	24
2448	0.0014565	6.62664	0.0157959	0.150906	0	5	response to abiotic stimulus	11	false	14305	9628	4.2	404	2.8367	14	5.65685	ellipse	5	0	0	0.00041896	0.687409	false	0	9628	64176	0.228571	64	8
2449	0.0014067	7.61632	0.0093562	0.131297	0	3	response to radiation	12	false	14305	9314	3	216	2.8518	14	4.89898	ellipse	3	0	0	0.00039961	0.632427	false	0	9314	32322	0.333333	64	6
2450	2.4732e-09	8.86023	0.00196417	0.112864	0	4	positive regulation of peptidyl-tyrosine phosphorylation	17	false	14305	50731	4.25	58	8.60674	14	5.65685	ellipse	4	0	0	1.6417e-10	0.563321	false	0	50731	26090	0.325	64	8
2451	0.0010716	8.52533	0	0.117298	0	1	lymphocyte chemotaxis	13	false	14305	48247	6	6	2.96998	14	2.82843	ellipse	1	0	0	0.00029217	0.581926	false	0	48247	0	0	64	2
2452	0.014024	5.98405	0.0238432	0.167111	0	9	negative regulation of transport	13	false	14305	51051	5.33333	161	1.85312	14	4	ellipse	9	0	0	0.005816	0.723108	false	0	51051	199538	0.149425	64	4
2453	0.00082674	7.41182	0.0073922	0.13492	0.0444444	10	organ development	12	false	14305	48513	5.3	1792	3.08263	14	8.7178	ellipse	10	0	0	0.00021421	0.643788	false	0	48513	51628	0.135294	64	19
2454	0.016693	7.49625	0.00472378	0.1334	0.0666667	6	organ morphogenesis	12	false	14305	9887	5.5	635	1.77748	14	5.65685	ellipse	6	0	0	0.007125	0.639097	false	0	9887	43000	0.230159	64	8
2455	2.9164e-05	8.04315	0.0013243	0.124329	0	4	negative regulation of T cell proliferation	15	false	14305	42130	4	26	4.53515	14	4	ellipse	4	0	0	5.0585e-06	0.608714	false	0	42130	20596	0.375	64	4
2456	0.027735	9.03846	1.172e-05	0.110638	0	2	negative regulation of activated T cell proliferation	16	false	14305	46007	3.5	3	1.55697	14	2	ellipse	2	0	0	0.013363	0.553419	false	0	46007	208	0.625	64	1
2457	0.040768	7.34897	0.00108199	0.136074	0	3	regulation of interferon-alpha biosynthetic process	15	false	14305	45354	4.66667	5	1.38968	14	2	ellipse	3	0	0	0.022174	0.64728	false	0	45354	8724	0.366667	64	1
2458	0.26381	6.66604	0.00439089	0.150014	0	4	macromolecule localization	11	false	14305	33036	3.75	1111	0.578701	14	5.2915	ellipse	4	0	0	0.22691	0.68522	false	0	33036	40238	0.305556	64	7
2459	0.18457	7.66135	0.00029172	0.130525	0	2	lipid localization	12	false	14305	10876	3	151	0.733828	14	2.82843	ellipse	2	0	0	0.1465	0.629925	false	0	10876	1100	0.5	64	2
2460	1.9169e-05	6.81238	0.00387762	0.146792	0	4	regulation of B cell activation	14	false	14305	50864	5.75	51	4.7174	14	4.47214	ellipse	4	0	0	3.0648e-06	0.67709	false	0	50864	50578	0.316667	64	5
2461	0.00010514	7.57036	0.00162387	0.132094	0	4	positive regulation of B cell activation	15	false	14305	50871	4.5	37	3.97825	14	4	ellipse	4	0	0	2.1537e-05	0.63498	false	0	50871	30806	0.35	64	4
2462	0.019935	8.66417	0.00014222	0.115418	0	2	positive regulation of activation of Janus kinase activity	16	false	14305	10536	3.5	2	1.70038	14	2	ellipse	2	0	0	0.0089282	0.574213	false	0	10536	2428	0.625	64	1
2463	8.3873e-10	8.20356	0.0027923	0.121898	0	4	regulation of peptidyl-tyrosine phosphorylation	16	false	14305	50730	4.5	77	9.07638	14	6	ellipse	4	0	0	5.0887e-11	0.599802	false	0	50730	30006	0.35	64	9
2464	0.019935	7.80582	0.00236479	0.12811	0	3	regulation of activation of Janus kinase activity	15	false	14305	10533	3.33333	2	1.70038	14	2	ellipse	3	0	0	0.0089282	0.621899	false	0	10533	14998	0.466667	64	1
2465	2.9205e-07	6.7636	0.00205004	0.14785	0	4	regulation of interleukin-6 production	14	false	14305	32675	6	42	6.53455	14	4.89898	ellipse	4	0	0	2.9184e-08	0.6798	false	0	32675	19450	0.294118	64	6
2466	1.6423e-05	7.50657	5.449e-05	0.133217	0	2	positive regulation of interleukin-6 production	15	false	14305	32755	5	22	4.78455	14	4	ellipse	2	0	0	2.5086e-06	0.638524	false	0	32755	634	0.571429	64	4
2467	0.069753	8.67167	0.00085257	0.115318	0	3	negative regulation of adaptive immune response based on somatic recombination of immune receptors built from immunoglobulin superfamily domains	16	false	14305	2823	3.66667	10	1.15644	14	2	ellipse	3	0	0	0.043863	0.573796	false	0	2823	38412	0.444444	64	1
2468	0.040768	9.36398	0.00031834	0.106792	0	4	negative regulation of T cell mediated immunity	17	false	14305	2710	3.25	5	1.38968	14	2	ellipse	4	0	0	0.022174	0.535335	false	0	2710	4398	0.375	64	1
2469	3.3163e-12	5.32552	0.0120133	0.187775	0	4	regulation of locomotion	12	false	14305	40012	9	241	11.4793	14	7.74597	ellipse	4	0	0	1.2385e-13	0.759694	false	0	40012	101200	0.275862	64	15
2470	3.0948e-14	5.97186	0.0058799	0.167452	0	4	positive regulation of locomotion	13	false	14305	40017	7.25	137	13.5094	14	7.48331	ellipse	4	0	0	8.8358e-16	0.723786	false	0	40017	71622	0.284091	64	14
2471	1.5717e-05	5.23827	0.0318103	0.190903	0	5	regulation of transcription regulator activity	12	false	14305	90046	7.8	136	4.80364	14	5.2915	ellipse	5	0	0	2.3782e-06	0.76454	false	0	90046	377606	0.234483	64	7
2472	1.5717e-05	6.04878	0.013454	0.165323	0	5	regulation of transcription factor activity	13	false	14305	51090	4.8	136	4.80364	14	5.2915	ellipse	5	0	0	2.3782e-06	0.719512	false	0	51090	130284	0.253333	64	7
2473	0.12688	9.44278	0.00248982	0.105901	0	3	T cell proliferation	14	false	14305	42098	3.33333	22	0.896612	14	2	ellipse	3	0	0	0.094004	0.530957	false	0	42098	45286	0.466667	64	1
2474	0.027735	10.4381	0.00188007	0.095803	0	3	alpha-beta T cell proliferation	15	false	14305	46633	2	3	1.55697	14	2	ellipse	3	0	0	0.013363	0.475662	false	0	46633	34198	0.5	64	1
2475	6.8865e-06	7.51032	0.00861133	0.13315	0	7	response to organic substance	12	false	14305	10033	3.71429	869	5.162	14	8	ellipse	7	0	0	9.2902e-07	0.638316	false	0	10033	36354	0.169643	64	16
2476	0.12496	8.16792	0.00124673	0.12243	0	3	cellular response to organic substance	13	false	14305	71310	5	239	0.903242	14	3.4641	ellipse	3	0	0	0.09151	0.601782	false	0	71310	4770	0.4	64	3
2477	0.0003951	9.0197	0.00165466	0.110868	0	3	regulation of protein import into nucleus; translocation	16	false	14305	33158	3.33333	20	3.40329	14	3.4641	ellipse	3	0	0	9.2219e-05	0.554461	false	0	33158	21832	0.388889	64	3
2478	0.00017524	8.49343	0.00292495	0.117738	0	3	positive regulation of protein import into nucleus; translocation	16	false	14305	33160	3.33333	15	3.75636	14	3.4641	ellipse	3	0	0	3.74e-05	0.583698	false	0	33160	29384	0.388889	64	3
2479	5.7802e-09	8.106	0.00046379	0.123365	0	3	positive regulation of mononuclear cell proliferation	16	false	14305	32946	4	65	8.23806	14	5.65685	ellipse	3	0	0	4.2187e-10	0.605222	false	0	32946	11254	0.428571	64	8
2480	5.2011e-09	8.24203	0.00106636	0.121329	0	5	positive regulation of lymphocyte proliferation	16	false	14305	50671	4.4	64	8.28391	14	5.65685	ellipse	5	0	0	3.7124e-10	0.597665	false	0	50671	24028	0.309091	64	8
2481	0.16605	8.46623	0.00280255	0.118116	0	4	embryonic organ morphogenesis	13	false	14305	48562	5	140	0.779754	14	2.82843	ellipse	4	0	0	0.12974	0.58521	false	0	48562	46736	0.333333	64	2
2482	0.051849	9.39493	0.00191768	0.10644	0	4	embryonic skeletal system morphogenesis	14	false	14305	48704	2.75	60	1.28526	14	2.82843	ellipse	4	0	0	0.029533	0.533615	false	0	48704	29928	0.35	64	2
2483	2.5305e-20	5.52814	0.0151174	0.180893	0.2	6	signaling process	10	false	14305	23046	6.66667	2157	19.5968	14	13.2665	ellipse	6	0	0	4.1543e-22	0.748437	false	0	23046	72038	0.216667	64	44
2484	0.0004512	7.2242	0.0047307	0.138424	0	7	negative regulation of cytokine biosynthetic process	15	false	14305	42036	4.14286	21	3.34563	14	3.4641	ellipse	7	0	0	0.00010725	0.654211	false	0	42036	60024	0.209524	64	3
2485	0.034026	8.21951	1.968e-05	0.121662	0	2	negative regulation of tumor necrosis factor biosynthetic process	16	false	14305	42536	5	4	1.46819	14	2	ellipse	2	0	0	0.017778	0.598916	false	0	42536	178	0.571429	64	1
2486	0.27996	7.51313	0.00364944	0.1331	0.166667	4	tissue development	12	false	14305	9888	7.75	750	0.552905	14	4.47214	ellipse	4	0	0	0.24399	0.638159	false	0	9888	14460	0.315217	64	5
2487	1.9884e-09	6.55816	0.00531579	0.152482	0	4	positive regulation of protein transport	14	false	14305	51222	5.5	85	8.7015	14	6	ellipse	4	0	0	1.2631e-10	0.691213	false	0	51222	56680	0.346154	64	9
2488	0.26311	6.22795	0.00258036	0.160566	0	3	negative regulation of transcription regulator activity	13	false	14305	90048	4	57	0.579857	14	2	ellipse	3	0	0	0.22593	0.709558	false	0	90048	25348	0.428571	64	1
2489	0.040768	6.89869	8.12e-06	0.144955	0	3	regulation of hair follicle development	14	false	14305	51797	3	5	1.38968	14	2	ellipse	3	0	0	0.022174	0.672295	false	0	51797	40	0.5	64	1
2490	0.034026	6.71764	0.00030158	0.148862	0	3	positive regulation of hair follicle development	14	false	14305	51798	4.33333	4	1.46819	14	2	ellipse	3	0	0	0.017778	0.682354	false	0	51798	792	0.37037	64	1
2491	0.0011739	6.61069	0.0206676	0.15127	0	3	response to endogenous stimulus	11	false	14305	9719	6.33333	493	2.93037	14	6	ellipse	3	0	0	0.00032511	0.688295	false	0	9719	94228	0.355556	64	9
2492	0.00059634	8.20356	0.00857654	0.121898	0	4	enzyme linked receptor protein signaling pathway	13	false	14305	7167	2.75	346	3.22451	14	5.65685	ellipse	4	0	0	0.00014685	0.599802	false	0	7167	29884	0.25	64	8
2493	0.033522	9.03283	0.0027401	0.110707	0	3	transmembrane receptor protein tyrosine kinase signaling pathway	14	false	14305	7169	2.66667	219	1.47467	14	4	ellipse	3	0	0	0.016605	0.553732	false	0	7169	10406	0.333333	64	4
2494	0.064452	6.68762	0.00124483	0.14953	0	3	negative regulation of epithelial cell differentiation	14	false	14305	30857	4	9	1.19077	14	2	ellipse	3	0	0	0.039563	0.684021	false	0	30857	11424	0.428571	64	1
2495	0.064452	6.76923	0.00048933	0.147727	0	2	regulation of interleukin-4 production	14	false	14305	32673	9.5	9	1.19077	14	2	ellipse	2	0	0	0.039563	0.679487	false	0	32673	5492	0.53125	64	1
2496	1.7564e-05	6.80769	0.00761304	0.146893	0	8	positive regulation of cellular biosynthetic process	15	false	14305	31328	5.75	720	4.75537	14	7.48331	ellipse	8	0	0	2.708e-06	0.67735	false	0	31328	188266	0.19	64	14
2497	0.0046379	7.10976	0.00330212	0.140652	0	5	positive regulation of cytokine biosynthetic process	15	false	14305	42108	5.8	51	2.33368	14	3.4641	ellipse	5	0	0	0.0015261	0.660569	false	0	42108	44744	0.282353	64	3
2498	0.010416	6.71013	0.00204128	0.149028	0	4	positive regulation of catabolic process	14	false	14305	9896	6	70	1.98231	14	3.4641	ellipse	4	0	0	0.0037767	0.68277	false	0	9896	47830	0.333333	64	3
2499	0.0031456	7.56004	0.00032831	0.132274	0	4	positive regulation of protein catabolic process	15	false	14305	45732	4.25	44	2.50229	14	3.4641	ellipse	4	0	0	0.00099241	0.635553	false	0	45732	12700	0.361111	64	3
2500	0.22477	5.97842	0.00833011	0.167268	0	6	regulation of biosynthetic process	13	false	14305	9889	7	3045	0.648261	14	8.24621	ellipse	6	0	0	0.18739	0.723421	false	0	9889	180684	0.25	64	17
2501	0.047264	6.94653	0.00112693	0.143957	0	4	regulation of lipid biosynthetic process	14	false	14305	46890	5	56	1.32547	14	2.82843	ellipse	4	0	0	0.025989	0.669637	false	0	46890	18310	0.333333	64	2
2502	0.027735	8.21576	2.886e-05	0.121717	0	2	negative regulation of chemokine biosynthetic process	16	false	14305	45079	5.5	3	1.55697	14	2	ellipse	2	0	0	0.013363	0.599124	false	0	45079	356	0.5625	64	1
2503	0.017257	9.42308	0.00187617	0.106122	0	2	acute inflammatory response	14	false	14305	2526	3	89	1.76304	14	3.4641	ellipse	2	0	0	0.0073782	0.532051	false	0	2526	22794	0.5	64	3
2504	1.1814e-05	6.18856	0.0039342	0.161589	0	3	positive regulation of transcription regulator activity	13	false	14305	90047	4.33333	82	4.92761	14	4.89898	ellipse	3	0	0	1.6949e-06	0.711747	false	0	90047	60988	0.416667	64	6
2505	1.0757e-08	7.29644	0.00495712	0.137053	0	6	positive regulation of lymphocyte activation	15	false	14305	51251	4.83333	105	7.96829	14	6	ellipse	6	0	0	8.5998e-10	0.650198	false	0	51251	122978	0.255556	64	9
2506	8.3873e-10	8.24953	0.00199068	0.121219	0	5	positive regulation of T cell activation	16	false	14305	50870	4.8	77	9.07638	14	6	ellipse	5	0	0	5.0887e-11	0.597248	false	0	50870	69434	0.316667	64	9
2507	0.00013905	6.89681	0.0032045	0.144995	0	6	positive regulation of nucleobase; nucleoside; nucleotide and nucleic acid metabolic process	15	false	14305	45935	5.83333	656	3.85684	14	6.9282	ellipse	6	0	0	2.8682e-05	0.672399	false	0	45935	59220	0.241667	64	12
2508	0.00075337	7.20732	0.00129733	0.138748	0	4	positive regulation of DNA metabolic process	15	false	14305	51054	5	64	3.12299	14	4	ellipse	4	0	0	0.00018928	0.655149	false	0	51054	16436	0.333333	64	4
2509	0.069753	7.86679	0.00204585	0.127117	0	3	negative regulation of adaptive immune response	15	false	14305	2820	3.66667	10	1.15644	14	2	ellipse	3	0	0	0.043863	0.618512	false	0	2820	72206	0.444444	64	1
2510	1.6634e-08	5.39306	0.0665957	0.185424	0	17	positive regulation of cellular process	13	false	14305	48522	6	2004	7.77901	14	10.7703	ellipse	17	0	0	1.3654e-09	0.755941	false	0	48522	852318	0.0757576	64	29
2511	0.167	7.36492	0.00287044	0.135779	0	3	cellular macromolecule localization	12	false	14305	70727	4.33333	436	0.777276	14	4	ellipse	3	0	0	0.13077	0.646394	false	0	70727	39832	0.416667	64	4
2512	1.8343e-05	5.12008	0.0605155	0.19531	0	11	negative regulation of biological process	12	false	14305	48519	7.54545	2020	4.73653	14	9.79796	ellipse	11	0	0	2.8411e-06	0.771107	false	0	48519	699604	0.112853	64	24
2513	0.57124	6.05159	0.00162251	0.165246	0	3	negative regulation of cellular component organization	13	false	14305	51129	6.66667	177	0.243178	14	2	ellipse	3	0	0	0.55004	0.719356	false	0	51129	31854	0.404762	64	1
2514	1.8664e-05	5.89212	0.0149299	0.169718	0	5	positive regulation of transport	13	false	14305	51050	7.4	270	4.729	14	6	ellipse	5	0	0	2.9574e-06	0.728216	false	0	51050	128316	0.237037	64	9
2515	5.5647e-11	5.23921	0.0412508	0.190868	0	8	regulation of immune system process	12	false	14305	2682	7.375	424	10.2546	14	8.24621	ellipse	8	0	0	2.9392e-12	0.764488	false	0	2682	427560	0.155488	64	17
2516	0.00024214	5.98311	0.0125068	0.167137	0	5	negative regulation of immune system process	13	false	14305	2683	6.4	91	3.61594	14	4.47214	ellipse	5	0	0	5.2886e-05	0.72316	false	0	2683	163072	0.234783	64	5
2517	0.013386	8.52158	0.00011137	0.117349	0	3	positive regulation of B cell proliferation	16	false	14305	30890	4	25	1.87335	14	2.82843	ellipse	3	0	0	0.0055321	0.582135	false	0	30890	2714	0.5	64	2
2518	4.5407e-05	5.51501	0.0376552	0.181323	0	13	negative regulation of cellular process	13	false	14305	48523	5.92308	1844	4.34288	14	9.38083	ellipse	13	0	0	8.3618e-06	0.749166	false	0	48523	501308	0.0965309	64	22
2519	0.39499	6.43996	0.00499781	0.15528	0	4	negative regulation of organelle organization	14	false	14305	10639	6.75	99	0.403419	14	2	ellipse	4	0	0	0.35946	0.69778	false	0	10639	86398	0.2875	64	1
2520	1.947e-05	6.31707	0.00952505	0.158301	0	6	positive regulation of organelle organization	14	false	14305	10638	6.33333	91	4.71063	14	4.89898	ellipse	6	0	0	3.1269e-06	0.704607	false	0	10638	166220	0.197531	64	6
2521	0.0010721	7.08255	0.0049765	0.141192	0	4	regulation of kinase activity	14	false	14305	43549	3.5	383	2.96976	14	5.65685	ellipse	4	0	0	0.00029309	0.66208	false	0	43549	41360	0.3125	64	8
2522	0.00025887	8.79174	0.00027945	0.113743	0	2	regulation of tyrosine phosphorylation of Stat1 protein	16	false	14305	42510	4	3	3.58691	14	2.82843	ellipse	2	0	0	5.8944e-05	0.567125	false	0	42510	4652	0.6	64	2
2523	0.0001772	7.24203	0.00363837	0.138083	0	7	positive regulation of macromolecule biosynthetic process	15	false	14305	10557	5.57143	675	3.75154	14	6.9282	ellipse	7	0	0	3.7944e-05	0.653221	false	0	10557	123214	0.217687	64	12
2524	2.7181e-05	6.4606	0.0118395	0.154784	0	6	regulation of intracellular transport	14	false	14305	32386	6	97	4.56573	14	4.89898	ellipse	6	0	0	4.5399e-06	0.696633	false	0	32386	150488	0.25	64	6
2525	1.2619e-05	6.70732	0.00515267	0.149091	0	4	positive regulation of intracellular transport	14	false	14305	32388	4.75	46	4.89897	14	4.47214	ellipse	4	0	0	1.8194e-06	0.682927	false	0	32388	53334	0.375	64	5
2526	0.00025887	9.4878	2.734e-05	0.105398	0	2	positive regulation of tyrosine phosphorylation of Stat1 protein	17	false	14305	42511	4	3	3.58691	14	2.82843	ellipse	2	0	0	5.8944e-05	0.528455	false	0	42511	390	0.6	64	2
2527	2.8392e-06	7.2364	0.00194149	0.13819	0	6	regulation of membrane protein ectodomain proteolysis	15	false	14305	51043	5	14	5.5468	14	4	ellipse	6	0	0	3.5262e-07	0.653533	false	0	51043	53712	0.285714	64	4
2528	2.7885e-07	6.24296	0.00705618	0.16018	0	5	positive regulation of cell communication	14	false	14305	10647	7.4	413	6.55463	14	7.2111	ellipse	5	0	0	2.7666e-08	0.708724	false	0	10647	97966	0.228571	64	13
2529	3.2922e-08	6.56191	0.00180461	0.152395	0	4	positive regulation of signal transduction	14	false	14305	9967	5.25	276	7.48251	14	6.9282	ellipse	4	0	0	2.8199e-09	0.691005	false	0	9967	26826	0.326923	64	12
2530	1.9456e-06	8.2364	0.0003132	0.121412	0	3	negative regulation of mononuclear cell proliferation	16	false	14305	32945	3.66667	31	5.71095	14	4.47214	ellipse	3	0	0	2.3747e-07	0.597978	false	0	32945	10514	0.444444	64	5
2531	1.9456e-06	8.3621	0.00063736	0.119587	0	4	negative regulation of lymphocyte proliferation	16	false	14305	50672	4.5	31	5.71095	14	4.47214	ellipse	4	0	0	2.3747e-07	0.590994	false	0	50672	11456	0.35	64	5
2532	0.019935	7.22233	0.00033818	0.13846	0	2	regulation of B cell tolerance induction	14	false	14305	2661	3.5	2	1.70038	14	2	ellipse	2	0	0	0.0089282	0.654315	false	0	2661	4368	0.625	64	1
2533	0.019935	7.85835	4.635e-05	0.127253	0	2	positive regulation of B cell tolerance induction	15	false	14305	2663	3.5	2	1.70038	14	2	ellipse	2	0	0	0.0089282	0.618981	false	0	2663	542	0.625	64	1
2534	0.0039424	6.82176	0.00018996	0.14659	0	2	negative regulation of heart contraction	14	false	14305	45822	4.5	12	2.40424	14	2.82843	ellipse	2	0	0	0.0012635	0.676569	false	0	45822	612	0.5	64	2
2535	2.3066e-05	7.63884	0.0112027	0.13091	0	5	regulation of apoptosis	15	false	14305	42981	3.8	852	4.63702	14	7.74597	ellipse	5	0	0	3.8032e-06	0.631176	false	0	42981	123330	0.311111	64	15
2536	5.2236e-05	7.15291	0.00966697	0.139803	0	5	positive regulation of protein kinase activity	14	false	14305	45860	3.4	236	4.28203	14	5.65685	ellipse	5	0	0	9.7314e-06	0.658172	false	0	45860	56780	0.266667	64	8
2537	1.8818e-07	7.26454	0.00456391	0.137655	0	4	cellular response to chemical stimulus	12	false	14305	70887	4.5	399	6.72542	14	7.2111	ellipse	4	0	0	1.8402e-08	0.65197	false	0	70887	41382	0.318182	64	13
2538	0.00019928	7.22326	0.00311482	0.138442	0	6	positive regulation of transcription	15	false	14305	45941	6.16667	575	3.70053	14	6.63325	ellipse	6	0	0	4.3077e-05	0.654263	false	0	45941	79622	0.258333	64	11
2539	0.00029961	8.13133	0.00330389	0.122981	0	5	positive regulation of transcription; DNA-dependent	16	false	14305	45893	3.8	500	3.52345	14	6.32456	ellipse	5	0	0	6.9074e-05	0.603815	false	0	45893	91448	0.311111	64	10
2540	0.005185	6.11163	0.00017373	0.163622	0	2	negative regulation of lipid storage	13	false	14305	10888	6.5	14	2.28525	14	2.82843	ellipse	2	0	0	0.001732	0.71602	false	0	10888	420	0.5	64	2
2541	0.0074284	7.94559	1.997e-05	0.125856	0	2	lipid storage	12	false	14305	19915	2	17	2.1291	14	2.82843	ellipse	2	0	0	0.0025663	0.614134	false	0	19915	50	0.5	64	2
2542	3.6387e-13	5.77767	0.0117174	0.17308	0	5	multi-organism process	10	false	14305	51704	6.4	785	12.4391	14	9.79796	ellipse	5	0	0	1.2207e-14	0.734574	false	0	51704	57688	0.216	64	24
2543	0.0020883	6.77674	0	0.147564	0	1	interspecies interaction between organisms	11	false	14305	44419	5	327	2.68021	14	5.2915	ellipse	1	0	0	0.00062156	0.67907	false	0	44419	0	0	64	7
2544	1.6101e-17	5.74296	0.0131229	0.174126	0	6	regulation of cell proliferation	13	false	14305	42127	6.5	848	16.7931	14	10.7703	ellipse	6	0	0	3.103e-19	0.736502	false	0	42127	130088	0.211538	64	29
2545	1.3867e-05	6.74015	0.00034963	0.148365	0	2	regulation of endothelial cell proliferation	14	false	14305	1936	4	47	4.85802	14	4.47214	ellipse	2	0	0	2.0291e-06	0.681103	false	0	1936	4732	0.6	64	5
2546	1.7755e-06	5.2833	0.00369084	0.189276	0	3	regulation of signaling process	12	false	14305	23051	10.3333	778	5.75068	14	8	ellipse	3	0	0	2.1037e-07	0.762039	false	0	23051	13692	0.345679	64	16
2547	0.0017416	8.50375	0.00193256	0.117595	0	3	response to lipid	13	false	14305	33993	3.66667	35	2.75905	14	3.4641	ellipse	3	0	0	0.0005047	0.583125	false	0	33993	7554	0.380952	64	3
2548	0.0014214	9.50281	0	0.105232	0	1	response to cholesterol	14	false	14305	70723	3	7	2.84727	14	2.82843	ellipse	1	0	0	0.00040786	0.527621	false	0	70723	0	0	64	2
2549	3.8477e-07	6.73827	0.00077726	0.148406	0	3	regulation of smooth muscle cell proliferation	14	false	14305	48660	3.33333	44	6.41479	14	4.89898	ellipse	3	0	0	3.8999e-08	0.681207	false	0	48660	11766	0.466667	64	6
2550	0.0045446	7.46811	5.595e-05	0.133903	0	2	negative regulation of smooth muscle cell proliferation	15	false	14305	48662	3.5	13	2.34251	14	2.82843	ellipse	2	0	0	0.0014889	0.640661	false	0	48662	730	0.625	64	2
2551	3.1371e-47	6.62195	0.00844202	0.151013	0	5	response to external stimulus	11	false	14305	9605	4.4	550	46.5035	14	13.4164	ellipse	5	0	0	1.5674e-49	0.687669	false	0	9605	38290	0.2125	64	45
2552	7.0789e-67	6.66886	0.0019704	0.149951	0	4	taxis	11	false	14305	42330	3.25	168	66.15	14	13.1149	ellipse	4	0	0	1.0105e-69	0.685064	false	0	42330	16200	0.25	64	43
2553	0.027735	8.32364	0.00379553	0.12014	0	3	positive regulation of necroptosis	16	false	14305	60545	2.33333	3	1.55697	14	2	ellipse	3	0	0	0.013363	0.593131	false	0	60545	53054	0.444444	64	1
2554	0.027735	9.32083	0.00187617	0.107287	0	2	induction of necroptosis	17	false	14305	60553	2	3	1.55697	14	2	ellipse	2	0	0	0.013363	0.537732	false	0	60553	26254	0.5	64	1
2555	7.4965e-05	8.54221	0.00384725	0.117066	0	4	defense response to bacterium	13	false	14305	42742	2.25	119	4.12514	14	4.89898	ellipse	4	0	0	1.4768e-05	0.580988	false	0	42742	25028	0.25	64	6
2556	0.01238	5.65572	0.0934604	0.176812	0.0714286	8	developmental process	10	false	14305	32502	8	3235	1.90729	14	9.79796	ellipse	8	0	0	0.0050102	0.741349	false	0	32502	698960	0.15625	64	24
2557	0.26874	8.27205	0.00146947	0.120889	0	4	glial cell differentiation	13	false	14305	10001	3.5	59	0.570673	14	2	ellipse	4	0	0	0.23287	0.595997	false	0	10001	21140	0.357143	64	1
2558	0.12688	6.03096	0.00188965	0.165811	0	4	regulation of epidermis development	13	false	14305	45682	8.5	22	0.896612	14	2	ellipse	4	0	0	0.094004	0.720502	false	0	45682	17882	0.340909	64	1
2559	0.064452	6.71857	5.569e-05	0.148841	0	3	positive regulation of epidermis development	14	false	14305	45684	4	9	1.19077	14	2	ellipse	3	0	0	0.039563	0.682301	false	0	45684	786	0.428571	64	1
2560	0.34802	6.29174	0.00166013	0.158938	0.166667	4	generation of a signal involved in cell-cell signaling	11	false	14305	3001	7.5	83	0.458396	14	2	ellipse	4	0	0	0.3115	0.706014	false	0	3001	12910	0.318182	64	1
2561	0.069652	7.40713	0.00139595	0.135005	0	3	secretion	12	false	14305	46903	4.66667	295	1.15706	14	4	ellipse	3	0	0	0.042925	0.644048	false	0	46903	9224	0.366667	64	4
2562	0.022207	6.92308	0.00196062	0.144444	0	3	regulation of glucose transport	14	false	14305	10827	5.33333	34	1.65351	14	2.82843	ellipse	3	0	0	0.010081	0.67094	false	0	10827	8238	0.393939	64	2
2563	0.16605	7.92026	4.903e-05	0.126258	0	2	regulation of glucose import	15	false	14305	46324	2.5	31	0.779754	14	2	ellipse	2	0	0	0.1299	0.615541	false	0	46324	758	0.75	64	1
2564	1.0085e-06	6.02814	0.00140136	0.165889	0	4	regulation of angiogenesis	13	false	14305	45765	6.5	87	5.99634	14	5.2915	ellipse	4	0	0	1.1301e-07	0.720659	false	0	45765	11534	0.261905	64	7
2565	0.0012547	6.83208	5.575e-05	0.146368	0	2	negative regulation of angiogenesis	14	false	14305	16525	4.5	31	2.90146	14	3.4641	ellipse	2	0	0	0.00035107	0.675995	false	0	16525	686	0.5	64	3
2566	1.6423e-05	7.5075	0.00528629	0.1332	0	3	myeloid leukocyte activation	12	false	14305	2274	2.33333	49	4.78455	14	4.47214	ellipse	3	0	0	2.5051e-06	0.638472	false	0	2274	17678	0.333333	64	5
2567	0.0027651	8.48874	0.00160293	0.117803	0	2	myeloid dendritic cell activation	13	false	14305	1773	2.5	10	2.55828	14	2.82843	ellipse	2	0	0	0.00086645	0.583959	false	0	1773	5776	0.5	64	2
2568	0.019935	7.04221	0.00034097	0.142001	0	3	regulation of lipid catabolic process	14	false	14305	50994	5	32	1.70038	14	2.82843	ellipse	3	0	0	0.0089644	0.664321	false	0	50994	9456	0.4	64	2
2569	0.005915	7.79831	6.914e-05	0.128233	0	3	negative regulation of lipid catabolic process	15	false	14305	50995	3.66667	15	2.22805	14	2.82843	ellipse	3	0	0	0.0019928	0.622316	false	0	50995	1184	0.533333	64	2
2570	0.00097027	5.35929	0.00523532	0.186592	0	3	regulation of viral reproduction	12	false	14305	50792	9.33333	28	3.01311	14	3.4641	ellipse	3	0	0	0.00025832	0.757817	false	0	50792	27886	0.362319	64	3
2571	6.6799e-06	6.19325	0.00889619	0.161466	0	5	regulation of leukocyte migration	13	false	14305	2685	4.8	40	5.17523	14	4.47214	ellipse	5	0	0	8.916e-07	0.711486	false	0	2685	79822	0.2375	64	5
2572	0.011385	6.54221	0.0382424	0.152853	0.0659341	14	anatomical structure development	11	false	14305	48856	4.92857	2656	1.94367	14	9.16515	ellipse	14	0	0	0.0045182	0.692099	false	0	48856	247292	0.106312	64	21
2573	0.18571	7.47561	0.00024487	0.133768	0	3	tube development	12	false	14305	35295	7.66667	297	0.73117	14	3.4641	ellipse	3	0	0	0.14753	0.640244	false	0	35295	1264	0.392157	64	3
2574	0.65897	5.98687	0.00055856	0.167032	0	3	regulation of nervous system development	13	false	14305	51960	10.6667	227	0.181134	14	2	ellipse	3	0	0	0.64157	0.722952	false	0	51960	2780	0.402778	64	1
2575	0.047264	6.06473	0.00269347	0.164888	0	4	regulation of myelination	13	false	14305	31641	4	6	1.32547	14	2	ellipse	4	0	0	0.02655	0.718626	false	0	31641	26192	0.25	64	1
2576	0.21313	7.55159	0.00140444	0.132422	0	2	cellular response to endogenous stimulus	12	false	14305	71495	3.5	169	0.671354	14	2.82843	ellipse	2	0	0	0.17479	0.636023	false	0	71495	12394	0.625	64	2
2577	0.19992	8.28705	0.002457	0.12067	0	4	cellular response to hormone stimulus	13	false	14305	32870	3.5	161	0.699152	14	2.82843	ellipse	4	0	0	0.1621	0.595164	false	0	32870	18908	0.357143	64	2
2578	6.5763e-12	7.56848	0.00222406	0.132127	0	6	regulation of lymphocyte proliferation	15	false	14305	50670	4.83333	93	11.182	14	6.63325	ellipse	6	0	0	2.6756e-13	0.635084	false	0	50670	51208	0.27381	64	11
2579	0.0027651	8.52533	0	0.117298	0	1	macrophage chemotaxis	13	false	14305	48246	6	10	2.55828	14	2.82843	ellipse	1	0	0	0.00086645	0.581926	false	0	48246	0	0	64	2
2580	4.3711e-05	7.34615	7.588e-05	0.136126	0	2	positive regulation of smooth muscle cell proliferation	15	false	14305	48661	4	29	4.35941	14	4	ellipse	2	0	0	7.9559e-06	0.647436	false	0	48661	1124	0.6	64	4
2581	0.20222	6.9212	0.00479902	0.144484	0	4	hormone secretion	12	false	14305	46879	3.5	40	0.694183	14	2	ellipse	4	0	0	0.1644	0.671044	false	0	46879	31812	0.25	64	1
2582	0.18336	7.9137	0.00229956	0.126363	0	3	peptide hormone secretion	13	false	14305	30072	2.66667	35	0.736698	14	2	ellipse	3	0	0	0.1454	0.615906	false	0	30072	15278	0.333333	64	1
2583	0.0027651	6.00938	0.00515096	0.166406	0	4	regulation of heat generation	13	false	14305	31650	7.5	10	2.55828	14	2.82843	ellipse	4	0	0	0.00086645	0.721701	false	0	31650	73478	0.295455	64	2
2584	0.0022885	6.97467	0.00204943	0.143376	0	3	regulation of fever	14	false	14305	31620	3.33333	9	2.64046	14	2.82843	ellipse	3	0	0	0.00069516	0.668074	false	0	31620	35946	0.466667	64	2
2585	0.25981	8.23827	0.00448164	0.121385	0	5	intracellular protein transport	13	false	14305	6886	3.4	364	0.58535	14	3.4641	ellipse	5	0	0	0.22253	0.597874	false	0	6886	41110	0.24	64	3
2586	0.091075	9.22983	6.066e-05	0.108344	0	2	protein targeting	14	false	14305	6605	5	201	1.0406	14	3.4641	ellipse	2	0	0	0.061041	0.542787	false	0	6605	710	0.571429	64	3
2587	0.00097742	7.08818	0.00236608	0.14108	0	3	regulation of cellular component size	12	false	14305	32535	2.33333	283	3.00992	14	5.2915	ellipse	3	0	0	0.00026092	0.661768	false	0	32535	9556	0.333333	64	7
2588	0.0007127	7.24203	0.00097313	0.138083	0	3	regulation of actin filament length	12	false	14305	30832	2.66667	63	3.14709	14	4	ellipse	3	0	0	0.00017805	0.653221	false	0	30832	3834	0.333333	64	4
2589	0.17489	5.83865	0.00475905	0.171272	0	4	regulation of epithelial cell differentiation	13	false	14305	30856	8	33	0.757241	14	2	ellipse	4	0	0	0.13769	0.731186	false	0	30856	25806	0.291667	64	1
2590	0.10048	7.36398	0.00044454	0.135796	0	4	negative regulation of protein metabolic process	15	false	14305	51248	5.25	212	0.997904	14	3.4641	ellipse	4	0	0	0.069284	0.646446	false	0	51248	9334	0.303571	64	3
2591	0.13122	7.68293	0.00031412	0.130159	0	4	negative regulation of protein catabolic process	15	false	14305	42177	4.5	23	0.882	14	2	ellipse	4	0	0	0.098064	0.628726	false	0	42177	13804	0.35	64	1
2592	1.9888e-09	5.87523	0.0125952	0.170206	0	6	positive regulation of immune system process	13	false	14305	2684	6.66667	265	8.70141	14	7.2111	ellipse	6	0	0	1.2776e-10	0.729154	false	0	2684	181620	0.202381	64	13
2593	0.0022885	9.37617	7.56e-05	0.106653	0	2	myeloid dendritic cell differentiation	14	false	14305	43011	2.5	9	2.64046	14	2.82843	ellipse	2	0	0	0.00069516	0.534657	false	0	43011	350	0.5	64	2
2594	0.040768	7.18011	0.00148573	0.139274	0	2	regulation of mononuclear cell migration	14	false	14305	71675	4.5	5	1.38968	14	2	ellipse	2	0	0	0.022174	0.65666	false	0	71675	5116	0.5	64	1
2595	0.00076447	9.04878	0	0.110512	0	1	ciliary neurotrophic factor-mediated signaling pathway	14	false	14305	70120	6	5	3.11664	14	2.82843	ellipse	1	0	0	0.00019535	0.552846	false	0	70120	0	0	64	2
2596	0.013242	5.35835	0.0008988	0.186625	0	2	regulation of cellular component biogenesis	12	false	14305	44087	13	158	1.87803	14	4	ellipse	2	0	0	0.0054444	0.757869	false	0	44087	6890	0.521739	64	4
2597	0.35337	8.30863	0.00118433	0.120357	0.166667	4	central nervous system development	13	false	14305	7417	4.5	443	0.451769	14	3.4641	ellipse	4	0	0	0.31831	0.593965	false	0	7417	19506	0.307692	64	3
2598	1.1814e-05	7.46435	0.00624352	0.13397	0	3	inflammatory response to antigenic stimulus	12	false	14305	2437	4.66667	6	4.92761	14	3.4641	ellipse	3	0	0	1.692e-06	0.640869	false	0	2437	69074	0.366667	64	3
2599	0.011294	7.61914	0.00187617	0.131248	0	2	kinesis	12	false	14305	42465	3	1	1.94716	14	2	ellipse	2	0	0	0.004474	0.63227	false	0	42465	6398	0.5	64	1
2600	0.051104	6.42683	0.00461921	0.155598	0.1	5	cellular localization	11	false	14305	51641	6.8	977	1.29154	14	6	ellipse	5	0	0	0.029049	0.698509	false	0	51641	44860	0.258333	64	9
2601	0.0002534	6.14822	0.00095805	0.162649	0	4	regulation of anatomical structure morphogenesis	13	false	14305	22603	5	301	3.59619	14	5.65685	ellipse	4	0	0	5.5708e-05	0.713988	false	0	22603	11558	0.285714	64	8
2602	0.001835	7.00375	0.00167013	0.142781	0	3	regulation of gastrulation	14	false	14305	10470	3.33333	8	2.73636	14	2.82843	ellipse	3	0	0	0.00054225	0.666458	false	0	10470	17910	0.388889	64	2
2603	0.1532	7.4015	0.00273272	0.135108	0	4	negative regulation of intracellular protein transport	13	false	14305	90317	4.75	28	0.814754	14	2	ellipse	4	0	0	0.11809	0.644361	false	0	90317	53908	0.375	64	1
2604	4.9013e-40	6.58161	0.0271352	0.151938	0	8	response to chemical stimulus	11	false	14305	42221	3.875	1464	39.3097	14	14.5602	ellipse	8	0	0	3.4984e-42	0.68991	false	0	42221	124364	0.14375	64	53
2605	0.015942	7.56942	0.00846824	0.132111	0	3	response to nutrient	12	false	14305	7584	4.66667	168	1.79744	14	4	ellipse	3	0	0	0.006748	0.635032	false	0	7584	33798	0.333333	64	4
2606	5.2428e-05	6.00563	0.00960963	0.16651	0	5	regulation of system process	13	false	14305	44057	5.8	313	4.28044	14	6	ellipse	5	0	0	9.8045e-06	0.72191	false	0	44057	47142	0.2	64	9
2607	1.4997e-06	8.79174	0.00027945	0.113743	0	2	regulation of tyrosine phosphorylation of Stat5 protein	16	false	14305	42522	4	12	5.82401	14	4	ellipse	2	0	0	1.7555e-07	0.567125	false	0	42522	4652	0.6	64	4
2608	7.1459e-07	9.4878	2.734e-05	0.105398	0	2	positive regulation of tyrosine phosphorylation of Stat5 protein	17	false	14305	42523	4	10	6.14595	14	4	ellipse	2	0	0	7.4978e-08	0.528455	false	0	42523	390	0.6	64	4
2609	0.047264	7.97467	6.934e-05	0.125397	0	2	negative regulation of glucose import	15	false	14305	46325	2.5	6	1.32547	14	2	ellipse	2	0	0	0.02655	0.612518	false	0	46325	446	0.75	64	1
2610	0.1532	5.36116	0.00191862	0.186527	0	3	regulation of cell killing	12	false	14305	31341	9.33333	28	0.814754	14	2	ellipse	3	0	0	0.11809	0.757713	false	0	31341	18316	0.378788	64	1
2611	7.0882e-08	7.07223	0.0110069	0.141398	0	6	regulation of protein modification process	15	false	14305	31399	4.5	366	7.14946	14	7.2111	ellipse	6	0	0	6.5772e-09	0.662654	false	0	31399	163782	0.233333	64	13
2612	0.12688	7.13227	0.00429423	0.140208	0	6	regulation of histone modification	15	false	14305	31056	3.5	22	0.896612	14	2	ellipse	6	0	0	0.094004	0.659318	false	0	31056	36892	0.25	64	1
2613	0.00017524	6.23452	0.039434	0.160397	0	5	regulation of catalytic activity	12	false	14305	50790	4.4	907	3.75636	14	7.48331	ellipse	5	0	0	3.731e-05	0.709193	false	0	50790	396980	0.261538	64	14
2614	0.0013483	6.99343	0.00430688	0.142991	0	3	regulation of transferase activity	13	false	14305	51338	4	398	2.8702	14	5.65685	ellipse	3	0	0	0.00037919	0.667031	false	0	51338	35214	0.428571	64	8
2615	0.088742	6.74672	0.0017732	0.14822	0	4	negative regulation of biosynthetic process	14	false	14305	9890	6.5	621	1.05187	14	4.89898	ellipse	4	0	0	0.058591	0.680738	false	0	9890	60998	0.34375	64	6
2616	0.019935	8.23546	0.00118557	0.121426	0	3	myeloid cell differentiation	13	false	14305	30099	4	95	1.70038	14	3.4641	ellipse	3	0	0	0.008824	0.59803	false	0	30099	12138	0.428571	64	3
2617	5.9046e-05	6.5075	0.00269326	0.153669	0	7	regulation of secretion	14	false	14305	51046	5.57143	241	4.22881	14	5.65685	ellipse	7	0	0	1.1337e-05	0.694028	false	0	51046	23380	0.228571	64	8
2618	0.095672	6.38555	0.0009218	0.156604	0	4	regulation of glutamate secretion	14	false	14305	14048	5.75	15	1.01922	14	2	ellipse	4	0	0	0.065079	0.700803	false	0	14048	10254	0.339286	64	1
2619	0.059269	6.50938	0.0143757	0.153624	0	4	cell death	11	false	14305	8219	5.5	698	1.22717	14	5.2915	ellipse	4	0	0	0.035705	0.693923	false	0	8219	91432	0.264706	64	7
2620	1.0686e-05	7.54972	0.00225432	0.132455	0	4	response to molecule of bacterial origin	12	false	14305	2237	3.5	127	4.97117	14	5.2915	ellipse	4	0	0	1.5027e-06	0.636127	false	0	2237	7788	0.277778	64	7
2621	0.0022885	8.56567	0.00511139	0.116745	0	5	peptidyl-tyrosine phosphorylation	14	false	14305	18108	4.4	39	2.64046	14	3.4641	ellipse	5	0	0	0.0006958	0.579685	false	0	18108	32310	0.226667	64	3
2622	0.0010716	8.30957	0.00300171	0.120343	0	3	tyrosine phosphorylation of STAT protein	15	false	14305	7260	4	6	2.96998	14	2.82843	ellipse	3	0	0	0.00029217	0.593913	false	0	7260	15982	0.375	64	2
2623	0.040768	7.4409	9.866e-05	0.134392	0	3	negative regulation of nitric oxide biosynthetic process	15	false	14305	45019	4	5	1.38968	14	2	ellipse	3	0	0	0.022174	0.642172	false	0	45019	1080	0.428571	64	1
2624	3.8434e-05	9.49906	0.00187617	0.105274	0	2	response to corticosteroid stimulus	14	false	14305	31960	2	104	4.41528	14	4.89898	ellipse	2	0	0	6.8035e-06	0.52783	false	0	31960	6620	0.5	64	6
2625	2.7181e-05	10.4981	0	0.0952551	0	1	response to glucocorticoid stimulus	15	false	14305	51384	2	97	4.56573	14	4.89898	ellipse	1	0	0	4.5399e-06	0.472326	false	0	51384	0	0	64	6
2626	1.3567e-12	8.49062	0.00582298	0.117777	0	6	positive regulation of tyrosine phosphorylation of STAT protein	16	false	14305	42531	3.16667	23	11.8675	14	5.65685	ellipse	6	0	0	4.7451e-14	0.583854	false	0	42531	84898	0.270833	64	8
2627	0.0011546	8.58068	0.00315715	0.116541	0	3	peptidyl-serine phosphorylation	14	false	14305	18105	5	30	2.93757	14	3.4641	ellipse	3	0	0	0.00031811	0.578851	false	0	18105	18370	0.333333	64	3
2628	0.027735	8.1576	0.00658031	0.122585	0	3	serine phosphorylation of STAT protein	15	false	14305	42501	4	3	1.55697	14	2	ellipse	3	0	0	0.013363	0.602356	false	0	42501	39550	0.333333	64	1
2629	1	5.71857	0.0363407	0.174869	0	6	metabolic process	10	false	14305	8152	6.5	5959	0	14	7.48331	ellipse	6	0	0	0.99975	0.737857	false	0	8152	229000	0.189655	64	14
2630	0.99618	6.71295	0.00167276	0.148966	0	2	biosynthetic process	11	false	14305	9058	4.5	1797	0.00166164	14	3.4641	ellipse	2	0	0	0.99049	0.682614	false	0	9058	11184	0.583333	64	3
2631	0.0027651	9.20919	0.00053524	0.108587	0	2	response to growth hormone stimulus	14	false	14305	60416	3	10	2.55828	14	2.82843	ellipse	2	0	0	0.00086645	0.543934	false	0	60416	4486	0.666667	64	2
2632	0.015885	6.03189	0.00096301	0.165785	0	3	regulation of ossification	13	false	14305	30278	10.3333	86	1.79901	14	3.4641	ellipse	3	0	0	0.0067123	0.72045	false	0	30278	10476	0.424242	64	3
2633	0.015307	9.54128	0	0.104808	0	1	defense response to Gram-positive bacterium	14	false	14305	50830	4	27	1.8151	14	2.82843	ellipse	1	0	0	0.0064354	0.525485	false	0	50830	0	0	64	2
2634	0.00097027	7.45497	0.00507835	0.134139	0	5	positive regulation of T cell differentiation	15	false	14305	45582	4.2	28	3.01311	14	3.4641	ellipse	5	0	0	0.00025832	0.64139	false	0	45582	76170	0.32	64	3
2635	0.11009	8.44465	0.00190136	0.118418	0	4	positive regulation of alpha-beta T cell differentiation	16	false	14305	46638	3.5	18	0.958248	14	2	ellipse	4	0	0	0.077585	0.586408	false	0	46638	33606	0.416667	64	1
2636	0.21355	6.42683	0.00318941	0.155598	0	4	regulation of cellular carbohydrate metabolic process	14	false	14305	10675	4.75	43	0.670496	14	2	ellipse	4	0	0	0.1756	0.698509	false	0	10675	32396	0.3125	64	1
2637	0.044475	7.91651	0.00423371	0.126318	0	4	regulation of GTPase activity	14	false	14305	43087	3.5	139	1.35189	14	3.4641	ellipse	4	0	0	0.024317	0.615749	false	0	43087	46806	0.3125	64	3
2638	5.3006e-12	7.72233	0.00521726	0.129495	0	3	positive regulation of JAK-STAT cascade	15	false	14305	46427	5.66667	27	11.2757	14	5.65685	ellipse	3	0	0	2.1187e-13	0.626537	false	0	46427	71640	0.388889	64	8
2639	0.010505	6.70075	0.0005145	0.149237	0	3	regulation of cytoskeleton organization	14	false	14305	51493	4.33333	143	1.97861	14	4	ellipse	3	0	0	0.003824	0.683292	false	0	51493	7998	0.37037	64	4
2640	0.0035664	7.29831	0.00019159	0.137018	0	3	positive regulation of cytoskeleton organization	15	false	14305	51495	4	46	2.44776	14	3.4641	ellipse	3	0	0	0.0011303	0.650094	false	0	51495	1126	0.375	64	3
2641	0.018371	6.76548	0.00154557	0.147809	0	3	regulation of interleukin-2 production	14	false	14305	32663	7.33333	30	1.73586	14	2.82843	ellipse	3	0	0	0.0079072	0.679696	false	0	32663	13792	0.372549	64	2
2642	0.085986	7.17261	0.005029	0.139419	0	4	positive regulation of histone modification	15	false	14305	31058	4.5	13	1.06557	14	2	ellipse	4	0	0	0.056649	0.657077	false	0	31058	94574	0.291667	64	1
2643	0.46312	8.51876	0.00043291	0.117388	0	3	epithelial tube morphogenesis	13	false	14305	60562	3.66667	126	0.334302	14	2	ellipse	3	0	0	0.43304	0.582291	false	0	60562	6428	0.333333	64	1
2644	0.12688	9.4803	5.889e-05	0.105482	0	4	mammary gland duct morphogenesis	14	false	14305	60603	2.75	22	0.896612	14	2	ellipse	4	0	0	0.094004	0.528872	false	0	60603	178	0.291667	64	1
2645	0.047264	6.04409	0.00056126	0.165451	0	2	regulation of hair cycle	13	false	14305	42634	10.5	6	1.32547	14	2	ellipse	2	0	0	0.02655	0.719773	false	0	42634	4768	0.527778	64	1
2646	5.3883e-17	6.35084	0.00646832	0.157459	0	5	positive regulation of cell proliferation	14	false	14305	8284	6	459	16.2685	14	9.59166	ellipse	5	0	0	1.1154e-18	0.702731	false	0	8284	80676	0.238095	64	23
2647	0.0041372	8.50938	0	0.117517	0	1	response to cytokine stimulus	13	false	14305	34097	7	107	2.38329	14	4	ellipse	1	0	0	0.0013318	0.582812	false	0	34097	0	0	64	4
2648	0.1146	6.88368	0.00565828	0.145271	0	4	negative regulation of immune effector process	14	false	14305	2698	3.75	19	0.940815	14	2	ellipse	4	0	0	0.081717	0.673129	false	0	2698	47016	0.305556	64	1
2649	0.14557	6.97373	0.00266	0.143395	0	3	negative regulation of ion transport	14	false	14305	43271	5	26	0.83694	14	2	ellipse	3	0	0	0.11014	0.668126	false	0	43271	17676	0.363636	64	1
2650	5.5218e-08	6.92214	0.00846625	0.144464	0	6	positive regulation of cellular protein metabolic process	15	false	14305	32270	5.33333	290	7.25792	14	6.9282	ellipse	6	0	0	4.9267e-09	0.670992	false	0	32270	224202	0.206349	64	12
2651	0.00025887	7.74765	0.00015928	0.129071	0	2	regulation of heterotypic cell-cell adhesion	15	false	14305	34114	3.5	3	3.58691	14	2.82843	ellipse	2	0	0	5.8944e-05	0.62513	false	0	34114	3186	0.833333	64	2
2652	9.7206e-05	8.18011	0.00014287	0.122248	0	3	positive regulation of heterotypic cell-cell adhesion	16	false	14305	34116	2.66667	2	4.01231	14	2.82843	ellipse	3	0	0	1.9705e-05	0.601105	false	0	34116	1798	0.555556	64	2
2653	0.064452	8.68293	6.948e-05	0.115169	0	3	regulation of cardiac muscle hypertrophy	16	false	14305	10611	2.33333	9	1.19077	14	2	ellipse	3	0	0	0.039563	0.573171	false	0	10611	798	0.666667	64	1
2654	0.19062	5.79081	0.00084934	0.172688	0.333333	3	reproduction	10	false	14305	3	10.3333	810	0.719838	14	4.89898	ellipse	3	0	0	0.15307	0.733844	false	0	3	5548	0.384615	64	6
2655	0.2323	6.68105	1.963e-05	0.149677	0.333333	3	multicellular organism reproduction	11	false	14305	32504	5.33333	511	0.633945	14	4	ellipse	3	0	0	0.19483	0.684386	false	0	32504	66	0.454545	64	4
2656	0.22791	7.5197	0.00644737	0.132984	0.133333	6	embryonic morphogenesis	12	false	14305	48598	4.83333	336	0.642243	14	3.4641	ellipse	6	0	0	0.19017	0.637794	false	0	48598	70770	0.22807	64	3
2657	0.058574	8.5	4.128e-05	0.117647	0.333333	3	embryonic placenta morphogenesis	13	false	14305	60669	5	8	1.2323	14	2	ellipse	3	0	0	0.035245	0.583333	false	0	60669	128	0.424242	64	1
2658	0.048818	6.74953	0.00252122	0.148158	0	4	positive regulation of immune response	14	false	14305	50778	5.5	146	1.31142	14	3.4641	ellipse	4	0	0	0.027597	0.680582	false	0	50778	55074	0.321429	64	3
2659	0.43758	9.28799	0.00119064	0.107666	0	2	chromatin modification	14	false	14305	16568	2	311	0.358943	14	2.82843	ellipse	2	0	0	0.40697	0.539556	false	0	16568	8158	0.5	64	2
2660	0.50901	9.89212	0.0004341	0.101091	0	2	covalent chromatin modification	15	false	14305	16569	2.5	146	0.293278	14	2	ellipse	2	0	0	0.48212	0.505993	false	0	16569	2354	0.5	64	1
2661	3.9792e-08	6.18762	0.00048279	0.161613	0	2	positive regulation of signaling process	13	false	14305	23056	3.5	281	7.40021	14	6.9282	ellipse	2	0	0	3.4539e-09	0.711799	false	0	23056	2684	0.625	64	12
2662	6.1649e-05	6.59099	0.0126852	0.151722	0	4	leukocyte homeostasis	11	false	14305	1776	3.5	32	4.21008	14	4	ellipse	4	0	0	1.1925e-05	0.689389	false	0	1776	44494	0.25	64	4
2663	0.013386	7.57974	0.0043251	0.131931	0	2	lymphocyte homeostasis	12	false	14305	2260	3	25	1.87335	14	2.82843	ellipse	2	0	0	0.0055321	0.634459	false	0	2260	17576	0.5	64	2
2664	0.0098137	8.25891	0.00653008	0.121081	0	4	positive regulation of apoptosis	16	false	14305	43065	3.5	442	2.00817	14	5.2915	ellipse	4	0	0	0.0034884	0.596727	false	0	43065	103452	0.357143	64	7
2665	0.053195	6.22514	0.00793628	0.160639	0	5	regulation of tolerance induction	13	false	14305	2643	3.8	7	1.27413	14	2	ellipse	5	0	0	0.030907	0.709714	false	0	2643	54660	0.28	64	1
2666	0.040768	7.22233	0.00033818	0.13846	0	2	regulation of T cell tolerance induction	14	false	14305	2664	3.5	5	1.38968	14	2	ellipse	2	0	0	0.022174	0.654315	false	0	2664	4368	0.625	64	1
2667	0.025694	8.45872	0.00222359	0.118221	0	3	lymphocyte proliferation	13	false	14305	46651	3.33333	37	1.59017	14	2.82843	ellipse	3	0	0	0.011866	0.585626	false	0	46651	33458	0.388889	64	2
2668	0.033398	7.71013	0.00010501	0.129699	0	3	regulation of steroid metabolic process	15	false	14305	19218	4.33333	44	1.47628	14	2.82843	ellipse	3	0	0	0.01652	0.627215	false	0	19218	1810	0.47619	64	2
2669	0.016217	7.62758	0.00046047	0.131103	0	4	regulation of steroid biosynthetic process	15	false	14305	50810	3.75	28	1.79002	14	2.82843	ellipse	4	0	0	0.0069106	0.631801	false	0	50810	8642	0.392857	64	2
2670	0.0010716	8.27486	0.00015323	0.120848	0	4	positive regulation of steroid biosynthetic process	16	false	14305	10893	3.75	6	2.96998	14	2.82843	ellipse	4	0	0	0.00029217	0.595841	false	0	10893	2064	0.392857	64	2
2671	9.7206e-05	7.30769	0.00115211	0.136842	0	4	positive regulation of vitamin D biosynthetic process	15	false	14305	60557	4.75	2	4.01231	14	2.82843	ellipse	4	0	0	1.9705e-05	0.649573	false	0	60557	21414	0.3125	64	2
2672	3.7743e-23	5.70826	0.0209148	0.175185	0.166667	4	signaling	10	false	14305	23052	8.25	3130	22.4232	14	14.5602	ellipse	4	0	0	4.0411e-25	0.73843	false	0	23052	68144	0.276786	64	53
2673	1.2879e-13	6.22983	0.00432163	0.160518	0	5	regulation of response to external stimulus	13	false	14305	32101	5.2	191	12.8901	14	7.74597	ellipse	5	0	0	3.9527e-15	0.709454	false	0	32101	63946	0.28	64	15
2674	9.1045e-10	6.2561	0.00728687	0.159844	0	6	regulation of chemotaxis	13	false	14305	50920	4.33333	51	9.04075	14	5.65685	ellipse	6	0	0	5.5887e-11	0.707995	false	0	50920	70660	0.238095	64	8
2675	0.0017416	8.0666	0.00455983	0.123968	0	2	calcium-mediated signaling	15	false	14305	19722	2	35	2.75905	14	3.4641	ellipse	2	0	0	0.0005047	0.607411	false	0	19722	24756	0.5	64	3
2676	3.3163e-12	6.84897	0.00174549	0.146007	0	4	positive regulation of response to external stimulus	14	false	14305	32103	5.75	87	11.4793	14	6.63325	ellipse	4	0	0	1.2546e-13	0.675057	false	0	32103	40810	0.339286	64	11
2677	7.4227e-06	7.82552	0.00093382	0.127787	0	4	positive regulation of inflammatory response	15	false	14305	50729	3.75	41	5.12944	14	4.47214	ellipse	4	0	0	1.012e-06	0.620805	false	0	50729	34270	0.392857	64	5
2678	6.6016e-08	7.2045	0.00149942	0.138802	0	5	regulation of inflammatory response	14	false	14305	50727	3.8	90	7.18035	14	5.65685	ellipse	5	0	0	5.9372e-09	0.655305	false	0	50727	35546	0.311111	64	8
2679	3.3843e-05	7.87523	0.00047335	0.12698	0	3	regulation of acute inflammatory response	15	false	14305	2673	3.66667	27	4.47053	14	4	ellipse	3	0	0	5.9183e-06	0.618043	false	0	2673	14228	0.444444	64	4
2680	0.047264	6.71951	0.00385583	0.14882	0	3	regulation of necrotic cell death	14	false	14305	10939	3.66667	6	1.32547	14	2	ellipse	3	0	0	0.02655	0.682249	false	0	10939	41690	0.444444	64	1
2681	0.027735	7.71295	0.00084316	0.129652	0	2	regulation of necroptosis	15	false	14305	60544	3	3	1.55697	14	2	ellipse	2	0	0	0.013363	0.627059	false	0	60544	14100	0.666667	64	1
2682	0.034026	8.03377	0.00547998	0.124475	0	4	activation of Janus kinase activity	15	false	14305	42976	3.75	4	1.46819	14	2	ellipse	4	0	0	0.017778	0.609235	false	0	42976	25556	0.275	64	1
2683	0.027735	9.03283	0	0.110707	0	1	activation of JAK2 kinase activity	16	false	14305	42977	4	3	1.55697	14	2	ellipse	1	0	0	0.013363	0.553732	false	0	42977	0	0	64	1
2684	0.90594	6.63696	0.0134694	0.150671	0	6	macromolecule metabolic process	11	false	14305	43170	3.33333	4017	0.0429022	14	7.48331	ellipse	6	0	0	0.89624	0.686836	false	0	43170	73668	0.233333	64	14
2685	0.13246	7.54034	0.00588268	0.13262	0	2	macromolecule modification	12	false	14305	43412	5	1607	0.877931	14	6.63325	ellipse	2	0	0	0.099081	0.636648	false	0	43412	24666	0.5	64	11
2686	0.2323	6.67542	0.0010695	0.149803	0.166667	4	reproductive process in a multicellular organism	11	false	14305	48609	5.25	511	0.633945	14	4	ellipse	4	0	0	0.19483	0.684699	false	0	48609	11694	0.339286	64	4
2687	7.1477e-07	6.51782	0.0191478	0.153425	0	4	leukocyte activation	11	false	14305	45321	4.75	233	6.14583	14	6.32456	ellipse	4	0	0	7.6018e-08	0.693454	false	0	45321	117526	0.25	64	10
2688	0.047264	8.47186	7.623e-05	0.118038	0.333333	4	branching involved in embryonic placenta morphogenesis	13	false	14305	60670	3.75	6	1.32547	14	2	ellipse	4	0	0	0.02655	0.584897	false	0	60670	234	0.35	64	1
2689	0.053195	6.76923	0.00188028	0.147727	0	3	viral reproductive process	11	false	14305	22415	3.33333	61	1.27413	14	2.82843	ellipse	3	0	0	0.030447	0.679487	false	0	22415	11874	0.388889	64	2
2690	0.001771	5.76923	0.00605081	0.173333	0	3	regulation of cell adhesion	13	false	14305	30155	9.33333	148	2.75179	14	4.47214	ellipse	3	0	0	0.00051701	0.735043	false	0	30155	48314	0.362319	64	5
2691	0.90468	7.57692	2.114e-05	0.13198	0	2	lipid metabolic process	12	false	14305	6629	3.5	834	0.0435046	14	2.82843	ellipse	2	0	0	0.89435	0.634615	false	0	6629	36	0.5	64	2
2692	0.92774	7.40994	0.00878311	0.134954	0	4	cellular lipid metabolic process	12	false	14305	44255	2.75	550	0.0325755	14	2	ellipse	4	0	0	0.91913	0.643892	false	0	44255	91370	0.291667	64	1
2693	3.8612e-05	8.50188	0.00562147	0.117621	0	3	response to steroid hormone stimulus	13	false	14305	48545	3	225	4.41328	14	5.65685	ellipse	3	0	0	6.8625e-06	0.583229	false	0	48545	19852	0.333333	64	8
2694	0.0082816	8.56473	0.00247535	0.116758	0	2	T cell homeostasis	13	false	14305	43029	2	18	2.08189	14	2.82843	ellipse	2	0	0	0.0028787	0.579737	false	0	43029	11466	0.5	64	2
2695	2.7716e-05	10.848	0	0.0921826	0	1	positive regulation of Rac GTPase activity	18	false	14305	32855	3	8	4.55726	14	3.4641	ellipse	1	0	0	4.7073e-06	0.452887	false	0	32855	0	0	64	3
2696	0.069753	8.47373	0.00058117	0.118012	0	2	B cell activation	13	false	14305	42113	3.5	74	1.15644	14	2.82843	ellipse	2	0	0	0.043314	0.584793	false	0	42113	5636	0.625	64	2
2697	0.033398	9.35741	2.533e-05	0.106867	0	2	B cell differentiation	14	false	14305	30183	3	44	1.47628	14	2.82843	ellipse	2	0	0	0.01652	0.535699	false	0	30183	122	0.666667	64	2
2698	3.3843e-05	6.6848	0.00193931	0.149593	0	3	regulation of DNA recombination	14	false	14305	18	5.33333	27	4.47053	14	4	ellipse	3	0	0	5.9183e-06	0.684178	false	0	18	22646	0.393939	64	4
2699	1.4997e-06	5.91276	0.0251654	0.169126	0	9	regulation of isotype switching	13	false	14305	45191	5.44444	12	5.82401	14	4	ellipse	9	0	0	1.7555e-07	0.727069	false	0	45191	221438	0.143369	64	4
2700	0.0071429	7.60131	0.00191939	0.131556	0	3	response to mechanical stimulus	12	false	14305	9612	3.66667	60	2.14612	14	3.4641	ellipse	3	0	0	0.0024371	0.63326	false	0	9612	12820	0.380952	64	3
2701	0.019935	8.60038	0	0.116274	0	1	response to auditory stimulus	13	false	14305	10996	3	2	1.70038	14	2	ellipse	1	0	0	0.0089282	0.577757	false	0	10996	0	0	64	1
2702	0.075194	8.67636	0.00187617	0.115256	0	2	muscle adaptation	13	false	14305	43500	1.5	11	1.12381	14	2	ellipse	2	0	0	0.048144	0.573536	false	0	43500	5996	0.5	64	1
2703	0.034026	9.67542	0	0.103355	0	1	smooth muscle adaptation	14	false	14305	14805	2	4	1.46819	14	2	ellipse	1	0	0	0.017778	0.518032	false	0	14805	0	0	64	1
2704	2.9109e-29	5.64728	0.112059	0.177076	0	11	response to stimulus	10	false	14305	50896	5.72727	3632	28.536	14	15.4919	ellipse	11	0	0	2.701e-31	0.741818	false	0	50896	574494	0.10058	64	60
2705	0.41204	8.27955	2.64e-06	0.12078	0	2	interphase	13	false	14305	51325	2.5	106	0.38506	14	2	ellipse	2	0	0	0.3794	0.595581	false	0	51325	4	0.5	64	1
2706	0.0039424	8.3743	0.00014179	0.119413	0	2	positive regulation of survival gene product expression	16	false	14305	45885	3.5	12	2.40424	14	2.82843	ellipse	2	0	0	0.0012635	0.590317	false	0	45885	1644	0.625	64	2
2707	0.027735	5.59287	0.00583982	0.178799	0	4	regulation of growth hormone receptor signaling pathway	13	false	14305	60398	10.25	3	1.55697	14	2	ellipse	4	0	0	0.013363	0.744841	false	0	60398	93616	0.280303	64	1
2708	0.0010716	7.57692	0.00365104	0.13198	0	2	myeloid cell homeostasis	12	false	14305	2262	3	6	2.96998	14	2.82843	ellipse	2	0	0	0.00029217	0.634615	false	0	2262	12038	0.5	64	2
2709	0.011294	8.28143	0.00011833	0.120752	0	2	negative regulation of histone deacetylation	16	false	14305	31064	3.5	1	1.94716	14	2	ellipse	2	0	0	0.004474	0.595476	false	0	31064	968	0.625	64	1
2710	0.12688	6.00844	0.00084379	0.166432	0	3	positive regulation of cell killing	13	false	14305	31343	7	22	0.896612	14	2	ellipse	3	0	0	0.094004	0.721753	false	0	31343	13782	0.4	64	1
2711	0.10225	6.04503	0.00364475	0.165425	0	5	regulation of nitrogen compound metabolic process	13	false	14305	51171	6	3040	0.990347	14	8.7178	ellipse	5	0	0	0.070647	0.719721	false	0	51171	38098	0.277778	64	19
2712	0.27924	6.79925	0.00100372	0.147075	0	3	negative regulation of nitrogen compound metabolic process	14	false	14305	51172	5.66667	562	0.554029	14	4	ellipse	3	0	0	0.2431	0.677819	false	0	51172	12656	0.388889	64	4
2713	0.034026	7.63133	0.00036869	0.131039	0	3	negative regulation of production of molecular mediator of immune response	15	false	14305	2701	4	4	1.46819	14	2	ellipse	3	0	0	0.017778	0.631593	false	0	2701	2584	0.428571	64	1
2714	0.034026	7.52064	0.00252111	0.132967	0	4	negative regulation of cytokine production involved in immune response	15	false	14305	2719	5	4	1.46819	14	2	ellipse	4	0	0	0.017778	0.637742	false	0	2719	41980	0.307692	64	1
2715	1.8664e-05	8.23734	5.578e-05	0.121398	0	2	positive regulation of MHC class II biosynthetic process	16	false	14305	45348	5	7	4.729	14	3.4641	ellipse	2	0	0	2.9515e-06	0.597926	false	0	45348	2336	0.571429	64	3
2716	2.27e-05	6.05441	0.0264088	0.165169	0	9	positive regulation of cellular metabolic process	14	false	14305	31325	7.55556	966	4.64398	14	8	ellipse	9	0	0	3.7104e-06	0.719199	false	0	31325	549702	0.14899	64	16
2717	0.0012895	8.4803	0.00032445	0.11792	0	2	regulation of gene-specific transcription	16	false	14305	32583	3.5	212	2.88957	14	4.89898	ellipse	2	0	0	0.00036173	0.584428	false	0	32583	10174	0.625	64	6
2718	0.00015764	9.12852	3.778e-05	0.109547	0	2	positive regulation of gene-specific transcription	17	false	14305	43193	3.5	137	3.80234	14	4.89898	ellipse	2	0	0	3.2855e-05	0.548416	false	0	43193	940	0.625	64	6
2719	1.2249e-10	6.62383	0.00379253	0.15097	0	3	response to biotic stimulus	11	false	14305	9607	6.33333	447	9.91188	14	8.24621	ellipse	3	0	0	6.8198e-12	0.687565	false	0	9607	13040	0.355556	64	17
2720	4.6774e-12	6.68293	0.00615894	0.149635	0	4	response to other organism	11	false	14305	51707	3	357	11.33	14	8.24621	ellipse	4	0	0	1.8363e-13	0.684282	false	0	51707	29364	0.285714	64	17
2721	0.02954	9.50094	0	0.105253	0	1	response to estrogen stimulus	14	false	14305	43627	3	114	1.52959	14	3.4641	ellipse	1	0	0	0.014439	0.527726	false	0	43627	0	0	64	3
2722	0.090166	7.0469	0.00372414	0.141906	0	5	negative regulation of cellular protein metabolic process	15	false	14305	32269	4.6	199	1.04496	14	3.4641	ellipse	5	0	0	0.059596	0.664061	false	0	32269	85610	0.24	64	3
2723	0.16189	7.81989	0.00080955	0.127879	0	3	negative regulation of protein modification process	16	false	14305	31400	5	137	0.790788	14	2.82843	ellipse	3	0	0	0.12526	0.621117	false	0	31400	19116	0.4	64	2
2724	0.019935	7.09099	0.00046347	0.141024	0	2	regulation of protein kinase B signaling cascade	14	false	14305	51896	4.5	32	1.70038	14	2.82843	ellipse	2	0	0	0.0089644	0.661611	false	0	51896	5502	0.583333	64	2
2725	9.4247e-06	6.68105	0.00128319	0.149677	0	4	positive regulation of nitrogen compound metabolic process	14	false	14305	51173	6	677	5.02573	14	7.48331	ellipse	4	0	0	1.3118e-06	0.684386	false	0	51173	18138	0.3125	64	14
2726	0.081549	7.56004	0.00374882	0.132274	0	2	leukocyte mediated immunity	12	false	14305	2443	2.5	83	1.08858	14	2.82843	ellipse	2	0	0	0.053202	0.635553	false	0	2443	11748	0.5	64	2
2727	1.0757e-08	6.89587	0.00357535	0.145014	0	4	regulation of immune effector process	14	false	14305	2697	4.25	105	7.96829	14	6	ellipse	4	0	0	8.5998e-10	0.672452	false	0	2697	31992	0.295455	64	9
2728	1.6363e-06	5.85366	0.00735594	0.170833	0	7	regulation of signal transduction	13	false	14305	9966	4.57143	773	5.78613	14	8	ellipse	7	0	0	1.9272e-07	0.730352	false	0	9966	78936	0.18797	64	16
2729	0.36886	5.89587	0.0203842	0.16961	0	9	regulation of macromolecule metabolic process	13	false	14305	60255	6.22222	3377	0.433143	14	8.24621	ellipse	9	0	0	0.33305	0.728007	false	0	60255	265836	0.168459	64	17
2730	0.0010611	6.55441	0.00173515	0.152569	0	4	regulation of DNA metabolic process	14	false	14305	51052	6	130	2.97423	14	4.47214	ellipse	4	0	0	0.00028478	0.691422	false	0	51052	21540	0.3125	64	5
2731	5.2789e-05	7.02064	0.00173177	0.142437	0	3	negative regulation of cytokine secretion	14	false	14305	50710	4	10	4.27746	14	3.4641	ellipse	3	0	0	1.0023e-05	0.66552	false	0	50710	15766	0.428571	64	3
2732	0.302	6.79831	0.00245202	0.147095	0	3	maintenance of protein location	11	false	14305	45185	4	69	0.519986	14	2	ellipse	3	0	0	0.26665	0.677872	false	0	45185	23302	0.375	64	1
2733	0.26874	6.84146	0.00938573	0.146168	0	3	maintenance of protein location in cell	12	false	14305	32507	3.33333	59	0.570673	14	2	ellipse	3	0	0	0.23287	0.675474	false	0	32507	47852	0.388889	64	1
2734	1.5059e-05	6.73077	0.0128981	0.148571	0	6	regulation of T cell differentiation	14	false	14305	45580	4.66667	48	4.82221	14	4.47214	ellipse	6	0	0	2.2572e-06	0.681624	false	0	45580	140994	0.282051	64	5
2735	0.13122	7.72045	0.00351418	0.129526	0	4	regulation of alpha-beta T cell differentiation	15	false	14305	46637	3.75	23	0.882	14	2	ellipse	4	0	0	0.098064	0.626642	false	0	46637	36356	0.392857	64	1
2736	2.9009e-06	6.51501	0.00800273	0.153492	0	6	positive regulation of cytokine production	14	false	14305	1819	5.5	103	5.53747	14	5.2915	ellipse	6	0	0	3.6235e-07	0.693611	false	0	1819	75446	0.204545	64	7
2737	0.0074284	7.50844	0.00160094	0.133183	0	3	positive regulation of interleukin-1 production	15	false	14305	32732	3.66667	17	2.1291	14	2.82843	ellipse	3	0	0	0.0025663	0.63842	false	0	32732	17330	0.444444	64	2
2738	0.04003	7.53752	8.8e-07	0.13267	0.666667	3	pallium development	12	false	14305	21543	7	50	1.39761	14	2.82843	ellipse	3	0	0	0.021029	0.636804	false	0	21543	2	0.4375	64	2
2739	0.022207	7.53752	0.00179079	0.13267	0.333333	3	cerebral cortex development	12	false	14305	21987	6.33333	34	1.65351	14	2.82843	ellipse	3	0	0	0.010081	0.636804	false	0	21987	6648	0.4	64	2
2740	0.069712	6.55066	0.028835	0.152656	0.0444444	10	anatomical structure morphogenesis	11	false	14305	9653	5.3	1218	1.15669	14	6.32456	ellipse	10	0	0	0.043041	0.69163	false	0	9653	207590	0.130556	64	10
2741	0.01292	7.52158	0.00587845	0.132951	0	4	gland morphogenesis	12	false	14305	22612	5.25	79	1.88873	14	3.4641	ellipse	4	0	0	0.0053027	0.63769	false	0	22612	52390	0.283333	64	3
2742	0.0076123	7.43058	0.00257993	0.134579	0	3	regulation of synaptic transmission	15	false	14305	50804	3.33333	129	2.11848	14	4	ellipse	3	0	0	0.0026407	0.642745	false	0	50804	28926	0.466667	64	4
2743	0.034026	8.42777	0.00023356	0.118655	0	2	regulation of synaptic transmission; cholinergic	16	false	14305	32222	2.5	4	1.46819	14	2	ellipse	2	0	0	0.017778	0.587346	false	0	32222	5814	0.75	64	1
2744	0.00048436	6.07505	0.00269115	0.164608	0	3	regulation of vitamin metabolic process	13	false	14305	30656	6	4	3.31483	14	2.82843	ellipse	3	0	0	0.00011755	0.718053	false	0	30656	25234	0.384615	64	2
2745	0.00048436	6.66323	0.00217464	0.150077	0	4	regulation of vitamin D biosynthetic process	14	false	14305	60556	5	4	3.31483	14	2.82843	ellipse	4	0	0	0.00011755	0.685376	false	0	60556	22230	0.307692	64	2
2746	0.034026	8.16979	0.00013951	0.122402	0	2	positive regulation of histone acetylation	16	false	14305	35066	3	4	1.46819	14	2	ellipse	2	0	0	0.017778	0.601678	false	0	35066	904	0.666667	64	1
2747	0.011841	5.9878	0.0207273	0.167006	0	4	regulation of MAP kinase activity	13	false	14305	43405	5.75	152	1.92662	14	4	ellipse	4	0	0	0.0047498	0.7229	false	0	43405	120496	0.316667	64	4
2748	0.034026	7.59475	2.419e-05	0.13167	0	2	negative regulation of interleukin-4 production	15	false	14305	32713	5.5	4	1.46819	14	2	ellipse	2	0	0	0.017778	0.633625	false	0	32713	174	0.5625	64	1
2749	1.8485e-12	7.37617	0.00248685	0.135572	0	4	cell migration	12	false	14305	16477	3.75	281	11.7332	14	8	ellipse	4	0	0	6.7291e-14	0.645768	false	0	16477	23186	0.275	64	16
2750	2.7662e-17	6.60131	0.013985	0.151485	0	4	leukocyte migration	11	false	14305	50900	5	62	16.5581	14	7.2111	ellipse	4	0	0	5.5284e-19	0.688816	false	0	50900	61252	0.266667	64	13
2751	0.09092	7.64822	0.00187617	0.130749	0	2	fluid transport	12	false	14305	42044	4	14	1.04134	14	2	ellipse	2	0	0	0.060873	0.630655	false	0	42044	6408	0.5	64	1
2752	0.019935	8.64728	0	0.115643	0	1	epithelial fluid transport	13	false	14305	42045	2	2	1.70038	14	2	ellipse	1	0	0	0.0089282	0.575151	false	0	42045	0	0	64	1
2753	0.0089988	5.78143	0.0097793	0.172968	0	3	cell proliferation	10	false	14305	8283	8.33333	434	2.04582	14	5.2915	ellipse	3	0	0	0.0031538	0.734365	false	0	8283	54178	0.333333	64	7
2754	0.13122	6.76079	0.00277587	0.147912	0	2	epithelial cell proliferation	11	false	14305	50673	2.5	23	0.882	14	2	ellipse	2	0	0	0.098064	0.679956	false	0	50673	16518	0.5	64	1
2755	0.087685	8.39775	0.00010583	0.11908	0	2	placenta development	13	false	14305	1890	7.5	87	1.05708	14	2.82843	ellipse	2	0	0	0.057831	0.589014	false	0	1890	920	0.541667	64	2
2756	0.047264	8.46717	0.0013933	0.118103	0	5	embryonic placenta development	13	false	14305	1892	2.8	56	1.32547	14	2.82843	ellipse	5	0	0	0.025989	0.585157	false	0	1892	13632	0.225	64	2
2757	0.00017524	9.09475	0.00159553	0.109954	0	3	positive regulation of monooxygenase activity	15	false	14305	32770	2.66667	15	3.75636	14	3.4641	ellipse	3	0	0	3.74e-05	0.550292	false	0	32770	38004	0.555556	64	3
2758	7.8728e-07	10.0919	1.53e-05	0.099089	0	2	positive regulation of calcidiol 1-monooxygenase activity	16	false	14305	60559	2.5	3	6.10387	14	3.4641	ellipse	2	0	0	8.5416e-08	0.494893	false	0	60559	148	0.75	64	3
2759	2.54e-09	6.02439	0.00140411	0.165992	0	4	regulation of cell migration	13	false	14305	30334	4.25	216	8.59516	14	6.9282	ellipse	4	0	0	1.7042e-10	0.720867	false	0	30334	16300	0.325	64	12
2760	8.0635e-12	6.66698	0.00052394	0.149993	0	4	positive regulation of cell migration	14	false	14305	30335	3.75	128	11.0935	14	6.9282	ellipse	4	0	0	3.4533e-13	0.685168	false	0	30335	9680	0.34375	64	12
2761	0.011294	9.0863	0.00235346	0.110056	0	5	protein import into nucleus	14	false	14305	6606	2.2	74	1.94716	14	3.4641	ellipse	5	0	0	0.0044162	0.550761	false	0	6606	19198	0.24	64	3
2762	0.0012547	8.62101	0.00390462	0.115996	0	3	protein import into nucleus; translocation	13	false	14305	60	4	31	2.90146	14	3.4641	ellipse	3	0	0	0.00035107	0.57661	false	0	60	19672	0.375	64	3
2763	0.0074284	6.67355	0.00200213	0.149845	0	4	regulation of collagen metabolic process	14	false	14305	10712	5	17	2.1291	14	2.82843	ellipse	4	0	0	0.0025663	0.684803	false	0	10712	52484	0.363636	64	2
2764	0.0010002	6.69137	0.00056571	0.149446	0	5	negative regulation of secretion	14	false	14305	51048	5.6	70	2.9999	14	4	ellipse	5	0	0	0.00026773	0.683813	false	0	51048	5720	0.2875	64	4
2765	0.16605	6.4015	0.00254226	0.156213	0	4	negative regulation of hormone secretion	14	false	14305	46888	6.5	31	0.779754	14	2	ellipse	4	0	0	0.1299	0.699917	false	0	46888	16882	0.305556	64	1
2766	0.011294	7.77767	0.00953527	0.128573	0	5	regulation of phosphatase activity	14	false	14305	10921	3	22	1.94716	14	2.82843	ellipse	5	0	0	0.0042966	0.623463	false	0	10921	70392	0.25	64	2
2767	0.011294	8.77392	0.00177617	0.113974	0	2	regulation of carbohydrate phosphatase activity	15	false	14305	32113	3.5	1	1.94716	14	2	ellipse	2	0	0	0.004474	0.568115	false	0	32113	8074	0.5	64	1
2768	0.0018327	6.37054	0.00654212	0.156972	0	6	regulation of hormone secretion	14	false	14305	46883	5	84	2.7369	14	4	ellipse	6	0	0	0.00053766	0.701636	false	0	46883	54682	0.235294	64	4
2769	0.83745	7.36023	0.00456779	0.135865	0	4	cellular macromolecule metabolic process	12	false	14305	44260	4	3508	0.077039	14	7.2111	ellipse	4	0	0	0.82311	0.646654	false	0	44260	36178	0.3	64	13
2770	0.0024545	9.08349	0.00046419	0.11009	0	2	peptidyl-serine modification	14	false	14305	18209	3.5	40	2.61004	14	3.4641	ellipse	2	0	0	0.00074983	0.550917	false	0	18209	3194	0.5	64	3
2771	1	6.42589	0.0231554	0.15562	0	5	cellular metabolic process	11	false	14305	44237	6.6	4990	0	14	7.2111	ellipse	5	0	0	0.99643	0.698562	false	0	44237	188324	0.215385	64	13
2772	3.4985e-05	6.64259	0.00165909	0.150544	0	4	regulation of DNA binding	13	false	14305	51101	3.75	157	4.45611	14	5.2915	ellipse	4	0	0	6.168e-06	0.686523	false	0	51101	16484	0.392857	64	7
2773	7.4996e-11	6.62477	0.00903817	0.150949	0	7	regulation of lymphocyte activation	14	false	14305	51249	5.57143	157	10.125	14	6.9282	ellipse	7	0	0	4.0148e-12	0.687513	false	0	51249	198012	0.228571	64	12
2774	1.1364e-21	10.0976	0.00172677	0.0990338	0	3	metal ion homeostasis	15	false	14305	55065	3.33333	205	20.9445	14	9.16515	ellipse	3	0	0	1.6223e-23	0.49458	false	0	55065	50642	0.583333	64	21
2775	4.0724e-22	10.3931	0.00359883	0.0962181	0	3	cellular metal ion homeostasis	15	false	14305	6875	3.66667	195	21.3902	14	9.16515	ellipse	3	0	0	5.5229e-24	0.478163	false	0	6875	114780	0.533333	64	21
2776	0.032157	6.37242	0.00121735	0.156926	0	3	positive regulation of cell cycle process	14	false	14305	90068	8	43	1.49273	14	2.82843	ellipse	3	0	0	0.015815	0.701532	false	0	90068	13280	0.368421	64	2
2777	0.012524	7.22326	0.00045409	0.138442	0	4	positive regulation of mitosis	15	false	14305	45840	3.5	24	1.90227	14	2.82843	ellipse	4	0	0	0.0051042	0.654263	false	0	45840	2098	0.357143	64	2
2778	0.0011546	5.303	0.0187187	0.188572	0	5	regulation of homeostatic process	12	false	14305	32844	7	133	2.93757	14	4.47214	ellipse	5	0	0	0.00031649	0.760944	false	0	32844	157806	0.222222	64	5
2779	9.7206e-05	6.23734	0.0105699	0.160325	0	2	regulation of T cell homeostatic proliferation	13	false	14305	46013	5.5	2	4.01231	14	2.82843	ellipse	2	0	0	1.9705e-05	0.709037	false	0	46013	80396	0.5	64	2
2780	0.09092	8.46998	3.443e-05	0.118064	0.333333	3	labyrinthine layer morphogenesis	13	false	14305	60713	4.33333	14	1.04134	14	2	ellipse	3	0	0	0.060873	0.585001	false	0	60713	122	0.444444	64	1
2781	0.070407	5.76735	0.00571177	0.17339	0	4	regulation of myeloid cell differentiation	13	false	14305	45637	9.25	75	1.15239	14	2.82843	ellipse	4	0	0	0.044375	0.735147	false	0	45637	40022	0.275	64	2
2782	0.15185	5.66979	0.00368804	0.176373	0	3	regulation of cellular response to stress	13	false	14305	80135	9.66667	131	0.818593	14	2.82843	ellipse	3	0	0	0.11641	0.740567	false	0	80135	36078	0.333333	64	2
2783	1.4154e-05	7.43058	0.00434924	0.134579	0	4	hemopoietic or lymphoid organ development	12	false	14305	48534	4.25	259	4.84912	14	6	ellipse	4	0	0	2.1014e-06	0.642745	false	0	48534	16406	0.270833	64	9
2784	4.536e-05	5.60694	0.0142756	0.17835	0	7	regulation of cell communication	13	false	14305	10646	7.28571	1154	4.34332	14	8.24621	ellipse	7	0	0	8.3209e-06	0.744059	false	0	10646	160536	0.169884	64	17
2785	1	6.67917	0.00278216	0.149719	0	3	primary metabolic process	11	false	14305	44238	3.66667	5288	0	14	7.2111	ellipse	3	0	0	0.99875	0.68449	false	0	44238	15966	0.380952	64	13
2786	2.182e-05	7.58161	0.00012139	0.131898	0	3	positive regulation of DNA binding	14	false	14305	43388	3.66667	93	4.66115	14	4.89898	ellipse	3	0	0	3.551e-06	0.634355	false	0	43388	1880	0.444444	64	6
2787	0.0056465	6.74015	0.00178847	0.148365	0	3	regulation of actin filament polymerization	14	false	14305	30833	3	55	2.24822	14	3.4641	ellipse	3	0	0	0.0018983	0.681103	false	0	30833	12448	0.4	64	3
2788	0.00011509	7.33396	0.00015805	0.136352	0	3	positive regulation of actin filament polymerization	15	false	14305	30838	3.33333	13	3.93895	14	3.4641	ellipse	3	0	0	2.3659e-05	0.648113	false	0	30838	1182	0.388889	64	3
2789	6.7271e-07	7.606	0.0027793	0.131475	0	3	response to bacterium	12	false	14305	9617	4	231	6.17217	14	6.32456	ellipse	3	0	0	7.0104e-08	0.633	false	0	9617	18122	0.375	64	10
2790	0.41204	6.92026	0.00240122	0.144503	0	3	regulation of ion transport	14	false	14305	43269	5.33333	106	0.38506	14	2	ellipse	3	0	0	0.3794	0.671097	false	0	43269	12090	0.361111	64	1
2791	0.034026	7.9137	0.00042181	0.126363	0	2	regulation of anion transport	15	false	14305	44070	3	4	1.46819	14	2	ellipse	2	0	0	0.017778	0.615906	false	0	44070	4648	0.5	64	1
2792	1.0154e-08	6.72139	0.00229596	0.148779	0	3	regulation of immunoglobulin production	14	false	14305	2637	5.33333	24	7.99337	14	4.89898	ellipse	3	0	0	7.9723e-10	0.682145	false	0	2637	16840	0.333333	64	6
2793	0.00048436	8.31801	0.00438987	0.120221	0	2	JAK-STAT cascade involved in growth hormone signaling pathway	15	false	14305	60397	4.5	4	3.31483	14	2.82843	ellipse	2	0	0	0.00011755	0.593444	false	0	60397	24514	0.5	64	2
2794	0.46315	6.3621	0.00125442	0.157181	0	3	negative regulation of cell communication	14	false	14305	10648	7.66667	328	0.334278	14	2.82843	ellipse	3	0	0	0.4334	0.702105	false	0	10648	19136	0.350877	64	2
2795	0.13585	7.97842	0.00012901	0.125338	0	3	negative regulation of proteolysis	16	false	14305	45861	4.33333	24	0.866941	14	2	ellipse	3	0	0	0.10211	0.61231	false	0	45861	892	0.37037	64	1
2796	8.0247e-07	7.14259	0.00755313	0.140005	0	4	regulation of phosphate metabolic process	15	false	14305	19220	3	542	6.09557	14	7.48331	ellipse	4	0	0	8.8781e-08	0.658745	false	0	19220	64872	0.333333	64	14
2797	0.019935	7.74109	0.00484467	0.129181	0	2	regulation of dephosphorylation	15	false	14305	35303	4.5	32	1.70038	14	2.82843	ellipse	2	0	0	0.0089644	0.625495	false	0	35303	38500	0.5	64	2
2798	0.034026	7.33021	0.00491601	0.136422	0	3	positive regulation of necrotic cell death	15	false	14305	10940	3.33333	4	1.46819	14	2	ellipse	3	0	0	0.017778	0.648322	false	0	10940	66288	0.466667	64	1
2799	0.86284	5.74109	0.0267553	0.174183	0.1	5	establishment of localization	10	false	14305	51234	8.2	2611	0.0640712	14	6	ellipse	5	0	0	0.8499	0.736606	false	0	51234	186460	0.230303	64	9
2800	0.47971	6.65197	0.00482661	0.150331	0	3	establishment of protein localization	11	false	14305	45184	4.33333	767	0.319025	14	4	ellipse	3	0	0	0.45129	0.686002	false	0	45184	49238	0.37037	64	4
2801	0.003789	6.82364	0.00294148	0.146549	0	5	negative regulation of catabolic process	14	false	14305	9895	5.2	47	2.42148	14	3.4641	ellipse	5	0	0	0.0012035	0.676464	false	0	9895	78614	0.3	64	3
2802	0.011294	9.35366	0.00045692	0.10691	0	2	positive regulation of peptidyl-serine phosphorylation of STAT protein	17	false	14305	33141	3	1	1.94716	14	2	ellipse	2	0	0	0.004474	0.535908	false	0	33141	5664	0.666667	64	1
2803	0.015885	5.97749	0.0071905	0.167294	0	5	maintenance of location	10	false	14305	51235	4.2	86	1.79901	14	3.4641	ellipse	5	0	0	0.0067123	0.723473	false	0	51235	42210	0.228571	64	3
2804	0.027735	10.3199	0	0.0969003	0	1	induction of necroptosis by extracellular signals	18	false	14305	60555	2	3	1.55697	14	2	ellipse	1	0	0	0.013363	0.482228	false	0	60555	0	0	64	1
2805	0.040768	7.59475	2.419e-05	0.13167	0	2	negative regulation of interleukin-8 production	15	false	14305	32717	5.5	5	1.38968	14	2	ellipse	2	0	0	0.022174	0.633625	false	0	32717	174	0.5625	64	1
2806	8.8131e-07	5.9606	0.00600867	0.167768	0.1	5	positive regulation of signaling pathway	13	false	14305	35468	5.8	380	6.05487	14	6.9282	ellipse	5	0	0	9.8134e-08	0.724411	false	0	35468	78898	0.273684	64	12
2807	3.9286e-05	7.44465	0.00091645	0.134325	0	3	positive regulation of DNA recombination	15	false	14305	45911	4	9	4.40576	14	3.4641	ellipse	3	0	0	7.0384e-06	0.641964	false	0	45911	13258	0.428571	64	3
2808	2.7716e-05	6.79831	0.00431749	0.147095	0	5	positive regulation of isotype switching	14	false	14305	45830	4	8	4.55726	14	3.4641	ellipse	5	0	0	4.7073e-06	0.677872	false	0	45830	54362	0.272727	64	3
2809	0.27599	8.4606	0.00374882	0.118195	0	2	steroid hormone receptor signaling pathway	14	false	14305	30518	2	61	0.559104	14	2	ellipse	2	0	0	0.23974	0.585522	false	0	30518	14236	0.5	64	1
2810	0.058574	9.45779	0.00187617	0.105733	0	2	corticosteroid receptor signaling pathway	15	false	14305	31958	1.5	8	1.2323	14	2	ellipse	2	0	0	0.035245	0.530123	false	0	31958	7120	0.5	64	1
2811	4.0654e-11	5.69887	0.00372944	0.175473	0	4	regulation of cell activation	13	false	14305	50865	8.25	191	10.3909	14	7.2111	ellipse	4	0	0	2.0603e-12	0.738951	false	0	50865	61008	0.29	64	13
2812	0.0026777	6.70169	0.00153449	0.149216	0	3	regulation of actin cytoskeleton organization	13	false	14305	32956	2.66667	94	2.57224	14	4	ellipse	3	0	0	0.00082186	0.68324	false	0	32956	7052	0.333333	64	4
2813	0.001771	6.39493	0.00359379	0.156374	0	2	regulation of anatomical structure size	11	false	14305	90066	4.5	317	2.75179	14	5.2915	ellipse	2	0	0	0.00051682	0.700281	false	0	90066	13180	0.5	64	7
2814	0.24566	6.94841	0.00518127	0.143918	0	3	G1/S transition of mitotic cell cycle	11	false	14305	82	3.33333	52	0.609668	14	2	ellipse	3	0	0	0.20831	0.669533	false	0	82	30144	0.333333	64	1
2815	0.002005	7.86398	0.00024855	0.127162	0	3	positive regulation of proteolysis	16	false	14305	45862	4.66667	37	2.69788	14	3.4641	ellipse	3	0	0	0.00059536	0.618668	false	0	45862	1228	0.366667	64	3
2816	0.048818	6.02439	0.00398402	0.165992	0	3	regulation of body fluid levels	11	false	14305	50878	5.66667	146	1.31142	14	3.4641	ellipse	3	0	0	0.027597	0.720867	false	0	50878	19028	0.333333	64	3
2817	0.0006322	7.61069	6.599e-05	0.131394	0	2	regulation of actin polymerization or depolymerization	13	false	14305	8064	3	61	3.19915	14	4	ellipse	2	0	0	0.00015703	0.632739	false	0	8064	428	0.5	64	4
2818	0.047264	9.98405	0.00024305	0.10016	0	2	regulation of phospholipase A2 activity	16	false	14305	32429	3	6	1.32547	14	2	ellipse	2	0	0	0.02655	0.500886	false	0	32429	4712	0.666667	64	1
2819	0.040768	10.4053	0.00064364	0.0961053	0	3	positive regulation of phospholipase A2 activity	17	false	14305	32430	2.33333	5	1.38968	14	2	ellipse	3	0	0	0.022174	0.477486	false	0	32430	3372	0.444444	64	1
2820	0.0018218	6.56567	0.0007203	0.152307	0	4	regulation of neurological system process	14	false	14305	31644	4	149	2.73951	14	4.47214	ellipse	4	0	0	0.00053313	0.690796	false	0	31644	5032	0.272727	64	5
2821	2.2825e-10	5.24296	0.0230199	0.190732	0	10	regulation of developmental process	12	false	14305	50793	6.7	791	9.6416	14	9.16515	ellipse	10	0	0	1.3033e-11	0.76428	false	0	50793	226442	0.129545	64	21
2822	3.9792e-08	5.894	0.00365007	0.169664	0	5	positive regulation of developmental process	13	false	14305	51094	7	347	7.40021	14	7.2111	ellipse	5	0	0	3.4651e-09	0.728111	false	0	51094	44884	0.230769	64	13
2823	0.081549	9.0985	0.00189823	0.109908	0	3	cellular response to peptide hormone stimulus	14	false	14305	71375	3.33333	83	1.08858	14	2.82843	ellipse	3	0	0	0.053202	0.550083	false	0	71375	13306	0.466667	64	2
2824	0.001835	9.42683	0.00206712	0.10608	0	3	cellular response to growth hormone stimulus	14	false	14305	71378	2.66667	8	2.73636	14	2.82843	ellipse	3	0	0	0.00054225	0.531843	false	0	71378	10502	0.416667	64	2
2825	0.032157	7.54128	0	0.132604	0	1	palate development	12	false	14305	60021	14	43	1.49273	14	2.82843	ellipse	1	0	0	0.015815	0.636596	false	0	60021	0	0	64	2
2826	0.46934	7.52064	0.00593252	0.132967	0	4	protein transport	12	false	14305	15031	4.25	756	0.328513	14	4	ellipse	4	0	0	0.44019	0.637742	false	0	15031	56074	0.295455	64	4
2827	0.0027651	7.58912	5.219e-05	0.131768	0	2	negative regulation of interleukin-6 production	15	false	14305	32715	6.5	10	2.55828	14	2.82843	ellipse	2	0	0	0.00086645	0.633938	false	0	32715	554	0.55	64	2
2828	0.01416	6.92214	2.278e-05	0.144464	0	2	regulation of heart contraction	14	false	14305	8016	3.5	82	1.84893	14	3.4641	ellipse	2	0	0	0.0058824	0.670992	false	0	8016	60	0.5	64	3
2829	0.00019453	5.99437	0.00348515	0.166823	0	5	negative regulation of developmental process	13	false	14305	51093	6.4	289	3.71101	14	5.65685	ellipse	5	0	0	4.1794e-05	0.722535	false	0	51093	48164	0.234783	64	8
2830	0.011294	8.6182	0	0.116034	0	1	chemokinesis	13	false	14305	42466	2	1	1.94716	14	2	ellipse	1	0	0	0.004474	0.576767	false	0	42466	0	0	64	1
2831	0.36354	6.07505	0.0021273	0.164608	0	3	negative regulation of signaling pathway	13	false	14305	35467	5	262	0.439446	14	2.82843	ellipse	3	0	0	0.32799	0.718053	false	0	35467	24462	0.363636	64	2
2832	5.473e-05	6.65478	0.00158642	0.150268	0	3	positive regulation of neurological system process	14	false	14305	31646	5	31	4.26178	14	4	ellipse	3	0	0	1.0469e-05	0.685845	false	0	31646	18668	0.363636	64	4
2833	4.3711e-05	8.21764	0.00290547	0.12169	0	3	regulation of monooxygenase activity	14	false	14305	32768	2.66667	29	4.35941	14	4	ellipse	3	0	0	7.9559e-06	0.59902	false	0	32768	34226	0.555556	64	4
2834	1.8664e-05	9.21482	0.00032482	0.108521	0	2	regulation of calcidiol 1-monooxygenase activity	15	false	14305	60558	2.5	7	4.729	14	3.4641	ellipse	2	0	0	2.9515e-06	0.543621	false	0	60558	8284	0.75	64	3
2835	0.00097027	7.13884	0.0220769	0.140079	0	5	regulation of hydrolase activity	13	false	14305	51336	4.6	375	3.01311	14	5.65685	ellipse	5	0	0	0.00025418	0.658954	false	0	51336	208686	0.257143	64	8
2836	1.839e-16	8.42495	0.0114616	0.118695	0	3	cellular ion homeostasis	13	false	14305	6873	3.33333	370	15.7354	14	9.16515	ellipse	3	0	0	3.938e-18	0.587503	false	0	6873	233048	0.466667	64	21
2837	6.8166e-20	9.40525	0.0102971	0.106324	0	4	cellular cation homeostasis	14	false	14305	30003	3.25	251	19.1664	14	9.16515	ellipse	4	0	0	1.2164e-21	0.533041	false	0	30003	248776	0.45	64	21
2838	1.9169e-05	7.41745	0.00310746	0.134817	0	5	negative regulation of lymphocyte activation	15	false	14305	51250	4.8	51	4.7174	14	4.47214	ellipse	5	0	0	3.0648e-06	0.643475	false	0	51250	88864	0.292308	64	5
2839	1.3938e-05	7.80863	0.00151048	0.128063	0	3	regulation of B cell mediated immunity	15	false	14305	2712	3.33333	21	4.8558	14	4	ellipse	3	0	0	2.0594e-06	0.621743	false	0	2712	13596	0.388889	64	4
2840	2.8597e-05	5.77111	0.0270018	0.173277	0	6	regulation of lymphocyte differentiation	13	false	14305	45619	8	56	4.54368	14	4.47214	ellipse	6	0	0	4.8988e-06	0.734939	false	0	45619	326074	0.212121	64	5
2841	4.7032e-07	6.7636	0.00188811	0.14785	0	3	regulation of chemokine production	14	false	14305	32642	7.66667	23	6.32761	14	4.47214	ellipse	3	0	0	4.8341e-08	0.6798	false	0	32642	15792	0.37037	64	5
2842	0.00017524	7.50657	5.12e-05	0.133217	0	2	positive regulation of chemokine production	15	false	14305	32722	4.5	15	3.75636	14	3.4641	ellipse	2	0	0	3.74e-05	0.638524	false	0	32722	522	0.583333	64	3
2843	3.3451e-09	6.81051	0.00930842	0.146832	0.0476191	7	positive regulation of intracellular protein kinase cascade	14	false	14305	10740	4.28571	222	8.4756	14	6.9282	ellipse	7	0	0	2.3399e-10	0.677194	false	0	10740	117752	0.238095	64	12
2844	0.33403	6.54972	0.0108278	0.152678	0	9	regulation of macromolecule biosynthetic process	14	false	14305	10556	6.33333	2877	0.476218	14	7.74597	ellipse	9	0	0	0.29755	0.691682	false	0	10556	227796	0.172043	64	15
2845	0.18313	7.00657	0.00806325	0.142723	0	6	regulation of translation	15	false	14305	6417	5.83333	150	0.73725	14	2.82843	ellipse	6	0	0	0.14496	0.666302	false	0	6417	200202	0.230159	64	2
2846	2.9164e-05	8.00469	0.00177798	0.124927	0	3	positive regulation of synaptic transmission	16	false	14305	50806	3	26	4.53515	14	4	ellipse	3	0	0	5.0585e-06	0.610851	false	0	50806	32220	0.5	64	4
2847	0.027735	9.00188	4.377e-05	0.111088	0	2	positive regulation of synaptic transmission; cholinergic	17	false	14305	32224	2.5	3	1.55697	14	2	ellipse	2	0	0	0.013363	0.555451	false	0	32224	634	0.75	64	1
2848	0.040768	6.697	0.00513913	0.149321	0	3	regulation of cyclin-dependent protein kinase activity involved by G1/S	11	false	14305	31657	3	5	1.38968	14	2	ellipse	3	0	0	0.022174	0.6835	false	0	31657	34526	0.4	64	1
2849	0.040768	7.23827	0.00052319	0.138154	0	2	positive regulation of cyclin-dependent protein kinase activity involved in G1/S	12	false	14305	31659	3.5	5	1.38968	14	2	ellipse	2	0	0	0.022174	0.653429	false	0	31659	4922	0.625	64	1
2850	0.058574	9.45591	0.0013116	0.105754	0	2	lymphocyte apoptosis	14	false	14305	70227	3.5	8	1.2323	14	2	ellipse	2	0	0	0.035245	0.530227	false	0	70227	10824	0.5	64	1
2851	3.3864e-15	8.09475	0.00143651	0.123537	0	4	cell chemotaxis	13	false	14305	60326	4.25	47	14.4703	14	6.63325	ellipse	4	0	0	8.9434e-17	0.605847	false	0	60326	6132	0.295455	64	11
2852	0.009809	5.79644	0.00181241	0.17252	0	2	viral reproduction	10	false	14305	16032	12	68	2.00838	14	3.4641	ellipse	2	0	0	0.0034797	0.733531	false	0	16032	11676	0.52381	64	3
2853	0.040768	6.7636	0.00215217	0.14785	0	6	regulation of lipid metabolic process	14	false	14305	19216	3.66667	133	1.38968	14	3.4641	ellipse	6	0	0	0.021684	0.6798	false	0	19216	15920	0.222222	64	3
2854	0.028345	6.8349	0.00117041	0.146308	0	3	negative regulation of lipid metabolic process	14	false	14305	45833	6	40	1.54752	14	2.82843	ellipse	3	0	0	0.013778	0.675839	false	0	45833	21466	0.384615	64	2
2855	0.52332	6.3546	0.00185145	0.157366	0	2	regulation of hormone levels	11	false	14305	10817	4.5	153	0.281236	14	2	ellipse	2	0	0	0.49829	0.702522	false	0	10817	10790	0.5	64	1
2856	2.121e-05	6.52439	0.0109865	0.153271	0	3	immune system development	11	false	14305	2520	7	275	4.67346	14	6	ellipse	3	0	0	3.4366e-06	0.693089	false	0	2520	80620	0.352941	64	9
2857	0.21655	6.9015	0.00098562	0.144896	0	3	hormone transport	11	false	14305	9914	4.33333	44	0.664447	14	2	ellipse	3	0	0	0.1793	0.672139	false	0	9914	6966	0.333333	64	1
2858	0.00057852	7.89212	0.0219748	0.126709	0	10	protein amino acid phosphorylation	13	false	14305	6468	2.7	657	3.23768	14	6.63325	ellipse	10	0	0	0.00014205	0.617104	false	0	6468	131436	0.121429	64	11
2859	0.01292	8.89118	0	0.112471	0	1	protein amino acid autophosphorylation	14	false	14305	46777	10	79	1.88873	14	3.4641	ellipse	1	0	0	0.0053027	0.561601	false	0	46777	0	0	64	3
2860	3.2826e-10	5.93621	0.00893699	0.168458	0	6	regulation of leukocyte activation	13	false	14305	2694	5	179	9.48378	14	6.9282	ellipse	6	0	0	1.8979e-11	0.725766	false	0	2694	146926	0.235294	64	12
2861	2.8597e-05	6.67636	0.00413886	0.149782	0	5	negative regulation of leukocyte activation	14	false	14305	2695	4.2	56	4.54368	14	4.47214	ellipse	5	0	0	4.8988e-06	0.684647	false	0	2695	80224	0.266667	64	5
2862	0.014287	6.76548	0.00301042	0.147809	0	3	regulation of interleukin-1 production	14	false	14305	32652	7.33333	26	1.84506	14	2.82843	ellipse	3	0	0	0.0059759	0.679696	false	0	32652	20544	0.372549	64	2
2863	0.0012547	6.49531	0.00640893	0.153957	0	4	positive regulation of lymphocyte differentiation	14	false	14305	45621	5.5	31	2.90146	14	3.4641	ellipse	4	0	0	0.00035107	0.694705	false	0	45621	99646	0.321429	64	3
2864	6.8302e-06	5.63321	0.0181423	0.177519	0	6	regulation of cellular localization	13	false	14305	60341	8.33333	305	5.16557	14	6.32456	ellipse	6	0	0	9.1655e-07	0.7426	false	0	60341	169590	0.198198	64	10
2865	9.8207e-08	8.59099	0	0.116401	0	1	cellular defense response	13	false	14305	6968	4	61	7.00786	14	5.2915	ellipse	1	0	0	9.2404e-09	0.578278	false	0	6968	0	0	64	7
2866	6.3197e-06	8.53377	0.00017891	0.117181	0	3	positive regulation of acute inflammatory response	16	false	14305	2675	3.33333	17	5.1993	14	4	ellipse	3	0	0	8.3e-07	0.581457	false	0	2675	3846	0.466667	64	4
2867	4.7564e-06	6.59006	0.00414006	0.151744	0	7	regulation of protein metabolic process	14	false	14305	51246	5.42857	635	5.32273	14	7.48331	ellipse	7	0	0	6.111e-07	0.689441	false	0	51246	53112	0.201299	64	14
2868	0.23455	8.39962	0.00241828	0.119053	0	2	neutral lipid metabolic process	13	false	14305	6638	4	49	0.629766	14	2	ellipse	2	0	0	0.19755	0.58891	false	0	6638	34156	0.6	64	1
2869	0.058574	6.97561	0.00107276	0.143357	0	3	negative regulation of organic acid transport	14	false	14305	32891	5.33333	8	1.2323	14	2	ellipse	3	0	0	0.035245	0.668022	false	0	32891	12982	0.433333	64	1
2870	0.034026	7.96154	8.211e-05	0.125604	0	4	negative regulation of amino acid transport	15	false	14305	51956	3.25	4	1.46819	14	2	ellipse	4	0	0	0.017778	0.613248	false	0	51956	918	0.45	64	1
2871	0.027735	7.65478	1.137e-05	0.130637	0	2	maternal process involved in parturition	12	false	14305	60137	3.5	3	1.55697	14	2	ellipse	2	0	0	0.013363	0.63029	false	0	60137	58	0.625	64	1
2872	0.0017685	7.80019	0.00161454	0.128202	0	4	positive regulation of MAPKKK cascade	15	false	14305	43410	4	83	2.75239	14	4	ellipse	4	0	0	0.00051377	0.622212	false	0	43410	24224	0.375	64	4
2873	0.20976	6.63977	0.00312111	0.150608	0	2	regulation of chromosome organization	14	false	14305	33044	6.5	42	0.678275	14	2	ellipse	2	0	0	0.17188	0.686679	false	0	33044	12798	0.5	64	1
2874	5.2789e-05	7.88462	0.00017182	0.126829	0	4	positive regulation of membrane protein ectodomain proteolysis	16	false	14305	51044	4.25	10	4.27746	14	3.4641	ellipse	4	0	0	1.0023e-05	0.617521	false	0	51044	5212	0.361111	64	3
2875	9.718e-06	7.24953	0.00648548	0.13794	0	6	regulation of intracellular protein transport	14	false	14305	33157	4.83333	79	5.01242	14	4.89898	ellipse	6	0	0	1.3595e-06	0.652804	false	0	33157	100276	0.27381	64	6
2876	5.3891e-05	8.18574	0.00526718	0.122164	0	5	regulation of protein import into nucleus	15	false	14305	42306	4.2	65	4.26848	14	4.47214	ellipse	5	0	0	1.0271e-05	0.600792	false	0	42306	84570	0.290909	64	5
2877	0.053931	7.57223	0.00552889	0.132061	0	4	T cell differentiation	12	false	14305	30217	3.25	62	1.26816	14	2.82843	ellipse	4	0	0	0.031373	0.634876	false	0	30217	55664	0.321429	64	2
2878	0.011294	8.56942	1.735e-05	0.116694	0	2	extrathymic T cell differentiation	13	false	14305	33078	3	1	1.94716	14	2	ellipse	2	0	0	0.004474	0.579477	false	0	33078	72	0.666667	64	1
2879	1.3867e-05	6.20356	0.00854511	0.161198	0	6	positive regulation of protein secretion	14	false	14305	50714	5.83333	47	4.85802	14	4.47214	ellipse	6	0	0	2.0291e-06	0.710913	false	0	50714	65794	0.201389	64	5
2880	0.032864	8.4606	0.00539422	0.118195	0	4	T cell activation	13	false	14305	42110	3.5	119	1.48328	14	3.4641	ellipse	4	0	0	0.016186	0.585522	false	0	42110	69546	0.357143	64	3
2881	0.011294	8.21857	2.673e-05	0.121676	0	2	negative regulation of interferon-alpha biosynthetic process	16	false	14305	45355	5	1	1.94716	14	2	ellipse	2	0	0	0.004474	0.598968	false	0	45355	258	0.571429	64	1
2882	0.047264	6.41557	0.00040141	0.155871	0	3	negative regulation of glutamate secretion	14	false	14305	14050	7.33333	6	1.32547	14	2	ellipse	3	0	0	0.02655	0.699135	false	0	14050	4522	0.395833	64	1
2883	0.011294	5.78049	0.0004518	0.172996	0	2	regulation of cell adhesion molecule production	13	false	14305	60353	11.5	1	1.94716	14	2	ellipse	2	0	0	0.004474	0.734417	false	0	60353	4370	0.525	64	1
2884	0.00016228	6.87711	0.00133091	0.14541	0	3	positive regulation of defense response	14	false	14305	31349	5.33333	83	3.78975	14	4.47214	ellipse	3	0	0	3.3938e-05	0.673494	false	0	31349	30482	0.393939	64	5
2885	0.058574	8.2636	0.00048382	0.121013	0	3	astrocyte development	13	false	14305	14002	2.66667	8	1.2323	14	2	ellipse	3	0	0	0.035245	0.596467	false	0	14002	6154	0.416667	64	1
2886	0.034026	7.40338	0.00210137	0.135073	0	2	astrocyte activation	12	false	14305	48143	3	4	1.46819	14	2	ellipse	2	0	0	0.017778	0.644257	false	0	48143	11668	0.5	64	1
2887	0.0010716	8.10131	4.554e-05	0.123437	0	2	positive regulation of interleukin-6 biosynthetic process	16	false	14305	45410	4	6	2.96998	14	2.82843	ellipse	2	0	0	0.00029217	0.605483	false	0	45410	652	0.6	64	2
2888	0.003984	6.46811	0.00067966	0.154605	0	3	regulation of osteoblast differentiation	14	false	14305	45667	4.66667	48	2.39968	14	3.4641	ellipse	3	0	0	0.0012797	0.696216	false	0	45667	11052	0.407407	64	3
2889	0.00080521	7.12664	4.861e-05	0.140319	0	2	positive regulation of osteoblast differentiation	15	false	14305	45669	4	26	3.09409	14	3.4641	ellipse	2	0	0	0.00020633	0.659631	false	0	45669	612	0.6	64	3
2890	0.000422	5.71951	0.0137856	0.17484	0	7	regulation of organelle organization	13	false	14305	33043	6.28571	242	3.37468	14	5.2915	ellipse	7	0	0	9.9401e-05	0.737805	false	0	33043	149822	0.17619	64	7
2891	0.29283	6.36492	0.00923323	0.157111	0.166667	4	maintenance of location in cell	11	false	14305	51651	7.5	66	0.533379	14	2	ellipse	4	0	0	0.25667	0.701949	false	0	51651	45794	0.291667	64	1
2892	0.010656	8.23077	0.00075883	0.121495	0	3	forebrain cell migration	13	false	14305	21885	3.66667	21	1.97239	14	2.82843	ellipse	3	0	0	0.0039172	0.598291	false	0	21885	2808	0.380952	64	2
2893	0.0013627	7.76266	0.00061872	0.128822	0	3	regulation of B cell proliferation	15	false	14305	30888	4.33333	32	2.86559	14	3.4641	ellipse	3	0	0	0.00038615	0.624296	false	0	30888	12982	0.47619	64	3
2894	1.9456e-06	7.42214	0.00160637	0.134732	0	3	negative regulation of leukocyte proliferation	15	false	14305	70664	3.66667	31	5.71095	14	4.47214	ellipse	3	0	0	2.3747e-07	0.643215	false	0	70664	29212	0.444444	64	5
2895	0.0014214	6.97749	0.0020603	0.143318	0	3	negative regulation of glucose transport	14	false	14305	10829	4.66667	7	2.84727	14	2.82843	ellipse	3	0	0	0.00040786	0.667917	false	0	10829	13034	0.407407	64	2
2896	0.00010481	8.2045	0.00204413	0.121884	0	4	leukocyte differentiation	13	false	14305	2521	4	127	3.97958	14	4.89898	ellipse	4	0	0	2.1397e-05	0.59975	false	0	2521	16496	0.3	64	6
2897	0.019935	9.46529	0	0.105649	0	1	inflammatory cell apoptosis	14	false	14305	6925	5	2	1.70038	14	2	ellipse	1	0	0	0.0089282	0.529706	false	0	6925	0	0	64	1
2898	0.0097594	6.43715	0.00610603	0.155348	0	5	regulation of transmission of nerve impulse	14	false	14305	51969	4.4	139	2.01058	14	4	ellipse	5	0	0	0.0034551	0.697936	false	0	51969	61864	0.242857	64	4
2899	0.053195	6.11163	0.00162567	0.163622	0	3	negative regulation of viral reproduction	13	false	14305	48525	5.33333	7	1.27413	14	2	ellipse	3	0	0	0.030907	0.71602	false	0	48525	16514	0.393939	64	1
2900	1.0121e-46	6.49156	0.0215678	0.154046	0.0476191	7	immune response	11	false	14305	6955	4.28571	618	45.9948	14	13.5647	ellipse	7	0	0	5.7793e-49	0.694913	false	0	6955	158480	0.162338	64	46
2901	0.00095918	6.06754	0.00773764	0.164811	0	6	regulation of catabolic process	13	false	14305	9894	5.66667	281	3.0181	14	5.2915	ellipse	6	0	0	0.00024989	0.71847	false	0	9894	123238	0.245614	64	7
2902	0.0004317	6.3818	0.0076497	0.156696	0	6	regulation of cellular catabolic process	14	false	14305	31329	5.5	243	3.36482	14	5.2915	ellipse	6	0	0	0.00010199	0.701011	false	0	31329	125858	0.25	64	7
2903	0.0022058	8.27017	0.00405816	0.120917	0	2	phosphorylation	13	false	14305	16310	6	786	2.65643	14	6.63325	ellipse	2	0	0	0.0006597	0.596102	false	0	16310	25282	0.5	64	11
2904	1.812e-53	5.77767	0.00625187	0.17308	0	3	locomotion	10	false	14305	40011	9.66667	439	52.7418	14	13.5647	ellipse	3	0	0	5.1734e-56	0.734574	false	0	40011	40846	0.333333	64	46
2905	0.0045446	8.62852	0.00319042	0.115895	0	4	regulation of lymphocyte apoptosis	16	false	14305	70228	3.5	13	2.34251	14	2.82843	ellipse	4	0	0	0.0014889	0.576193	false	0	70228	43462	0.416667	64	2
2906	0.62893	5.79174	0.00225951	0.17266	0	2	growth	10	false	14305	40007	12	208	0.201398	14	2	ellipse	2	0	0	0.60918	0.733792	false	0	40007	22250	0.52381	64	1
2907	0.43003	6.64634	0.00299344	0.150459	0	3	developmental growth	11	false	14305	48589	4.33333	113	0.366506	14	2	ellipse	3	0	0	0.39872	0.686314	false	0	48589	34534	0.416667	64	1
2908	0.011718	7.59944	0.00066283	0.131589	0	4	positive regulation of lipid biosynthetic process	15	false	14305	46889	4.25	23	1.93114	14	2.82843	ellipse	4	0	0	0.0046923	0.633365	false	0	46889	21472	0.40625	64	2
2909	7.1477e-07	7.30019	0.00013438	0.136983	0	3	positive regulation of nitric oxide biosynthetic process	15	false	14305	45429	5.33333	25	6.14583	14	4.47214	ellipse	3	0	0	7.5804e-08	0.64999	false	0	45429	1552	0.393939	64	5
2910	0.26562	7.43621	0.00284738	0.134477	0	4	protein localization	12	false	14305	8104	3.5	921	0.575744	14	4.89898	ellipse	4	0	0	0.22879	0.642433	false	0	8104	38064	0.277778	64	6
2911	1.1814e-05	6.99906	0.00281269	0.142876	0	4	positive regulation of transcription factor activity	14	false	14305	51091	3	82	4.92761	14	4.89898	ellipse	4	0	0	1.6949e-06	0.666719	false	0	51091	26424	0.333333	64	6
2912	0.045907	7.99812	0	0.125029	0	1	positive regulation of NF-kappaB transcription factor activity	15	false	14305	51092	4	55	1.33812	14	2.82843	ellipse	1	0	0	0.025132	0.611215	false	0	51092	0	0	64	2
2913	1.3938e-05	6.88462	0.00321965	0.145251	0	2	regulation of immunoglobulin mediated immune response	14	false	14305	2889	6	21	4.8558	14	4	ellipse	2	0	0	2.0594e-06	0.673077	false	0	2889	25454	0.5	64	4
2914	0.16223	8.50844	0.00096149	0.11753	0	3	mammary gland morphogenesis	13	false	14305	60443	3.66667	30	0.789875	14	2	ellipse	3	0	0	0.12598	0.582864	false	0	60443	12082	0.444444	64	1
2915	0.11009	6.65478	0.0116943	0.150268	0	3	cytoplasmic sequestering of protein	11	false	14305	51220	3.66667	18	0.958248	14	2	ellipse	3	0	0	0.077585	0.685845	false	0	51220	79130	0.333333	64	1
2916	0.0004512	6.3743	0.00221574	0.15688	0	4	positive regulation of protein polymerization	14	false	14305	32273	6.75	21	3.34563	14	3.4641	ellipse	4	0	0	0.00010725	0.701428	false	0	32273	22896	0.2875	64	3
2917	0.00025887	5.94559	0.00329593	0.168192	0	4	positive regulation of cellular component organization	13	false	14305	51130	7.25	222	3.58691	14	5.2915	ellipse	4	0	0	5.7817e-05	0.725245	false	0	51130	59722	0.297619	64	7
2918	0.00033799	8.30206	0.00049464	0.120452	0	3	hemopoiesis	13	false	14305	30097	3.66667	233	3.47109	14	5.2915	ellipse	3	0	0	7.8407e-05	0.59433	false	0	30097	2390	0.444444	64	7
2919	6.4272e-06	7.7955	1.08e-05	0.128279	0	2	positive regulation of isotype switching to IgG isotypes	15	false	14305	48304	3.5	5	5.19198	14	3.4641	ellipse	2	0	0	8.4871e-07	0.622472	false	0	48304	134	0.625	64	3
2920	0.069753	6.91745	0.00068683	0.144562	0	2	regulation of endocrine process	14	false	14305	44060	4	10	1.15644	14	2	ellipse	2	0	0	0.043863	0.671253	false	0	44060	4050	0.5	64	1
2921	0.027735	7.20169	0.00068897	0.138856	0	3	regulation of adiponectin secretion	15	false	14305	70163	3.33333	3	1.55697	14	2	ellipse	3	0	0	0.013363	0.655462	false	0	70163	3742	0.388889	64	1
2922	0.011718	7.80769	2.579e-05	0.128079	0	2	positive regulation of protein kinase B signaling cascade	15	false	14305	51897	4.5	23	1.93114	14	2.82843	ellipse	2	0	0	0.0046923	0.621795	false	0	51897	340	0.583333	64	2
2923	0.027735	9.46529	0	0.105649	0	1	transformed cell apoptosis	14	false	14305	6927	5	3	1.55697	14	2	ellipse	1	0	0	0.013363	0.529706	false	0	6927	0	0	64	1
2924	1.0148e-10	12.3762	0.00375058	0.0808004	0	3	cytosolic calcium ion homeostasis	17	false	14305	51480	2	122	9.9936	14	6.63325	ellipse	3	0	0	5.5776e-12	0.36799	false	0	51480	127922	0.333333	64	11
2925	9.8542e-10	13.3752	0	0.074765	0	1	elevation of cytosolic calcium ion concentration	18	false	14305	7204	3	112	9.00638	14	6.32456	ellipse	1	0	0	6.1193e-11	0.312487	false	0	7204	0	0	64	10
2926	0.35088	6.66698	0.00321699	0.149993	0	4	regulation of RNA metabolic process	14	false	14305	51252	6.5	1856	0.454848	14	6.32456	ellipse	4	0	0	0.31481	0.685168	false	0	51252	54936	0.323529	64	10
2927	0.0046379	6.7242	0.00340221	0.148717	0	4	positive regulation of lipid metabolic process	14	false	14305	45834	5.75	51	2.33368	14	3.4641	ellipse	4	0	0	0.0015261	0.681989	false	0	45834	42876	0.316667	64	3
2928	1.4438e-05	6.58818	0.00034863	0.151787	0	3	positive regulation of secretion	14	false	14305	51047	6	134	4.84049	14	5.2915	ellipse	3	0	0	2.1539e-06	0.689546	false	0	51047	3048	0.416667	64	7
2929	1.9456e-06	7.87805	0.00092759	0.126935	0	3	regulation of leukocyte mediated immunity	15	false	14305	2703	3.66667	59	5.71095	14	4.89898	ellipse	3	0	0	2.3627e-07	0.617886	false	0	2703	10496	0.444444	64	6
2930	6.5098e-05	8.54878	0	0.116976	0	1	response to lipopolysaccharide	13	false	14305	32496	4	116	4.18643	14	4.89898	ellipse	1	0	0	1.276e-05	0.580623	false	0	32496	0	0	64	6
2931	0.00025887	6.9728	0.0016009	0.143415	0	2	sequestering of triglyceride	11	false	14305	30730	3.5	3	3.58691	14	2.82843	ellipse	2	0	0	5.8944e-05	0.668178	false	0	30730	6108	0.5	64	2
2932	1.0282e-06	9.4878	2.734e-05	0.105398	0	2	positive regulation of tyrosine phosphorylation of Stat3 protein	17	false	14305	42517	4	11	5.98791	14	4	ellipse	2	0	0	1.1743e-07	0.528455	false	0	42517	390	0.6	64	4
2933	0.019935	6.39775	0.00046323	0.156305	0	3	positive regulation of growth hormone receptor signaling pathway	14	false	14305	60399	5.66667	2	1.70038	14	2	ellipse	3	0	0	0.0089282	0.700125	false	0	60399	10908	0.424242	64	1
2934	0.11764	5.11069	0.0774026	0.195668	0	11	regulation of metabolic process	12	false	14305	19222	8.09091	3919	0.929455	14	9.59166	ellipse	11	0	0	0.083967	0.771628	false	0	19222	1110058	0.128926	64	23
2935	2.5752e-05	6.69325	0.014803	0.149404	0	4	regulation of programmed cell death	14	false	14305	43067	4.25	860	4.58919	14	7.74597	ellipse	4	0	0	4.2644e-06	0.683709	false	0	43067	169452	0.361111	64	15
2936	6.8136e-09	6.89024	0.00497396	0.145133	0	6	positive regulation of chemotaxis	14	false	14305	50921	4.16667	41	8.16662	14	5.2915	ellipse	6	0	0	5.1065e-10	0.672764	false	0	50921	69990	0.24359	64	7
2937	0.014024	7.08349	0.00305479	0.141173	0	4	regulation of MAPKKK cascade	14	false	14305	43408	4	161	1.85312	14	4	ellipse	4	0	0	0.005816	0.662028	false	0	43408	28732	0.375	64	4
2938	0.069753	6.92308	0.00052275	0.144444	0	3	regulation of JNK cascade	14	false	14305	46328	4	74	1.15644	14	2.82843	ellipse	3	0	0	0.043314	0.67094	false	0	46328	7312	0.5	64	2
2939	0.00064892	8.85553	0.00207402	0.112924	0	3	positive regulation of Ras GTPase activity	16	false	14305	32320	3.33333	24	3.18781	14	3.4641	ellipse	3	0	0	0.00016165	0.563581	false	0	32320	38466	0.466667	64	3
2940	0.024028	6.67542	0.00188285	0.149803	0	2	coagulation	11	false	14305	50817	6	103	1.61928	14	3.4641	ellipse	2	0	0	0.010994	0.684699	false	0	50817	11700	0.5	64	3
2941	0.024028	7.62008	0.00121901	0.131232	0	3	blood coagulation	12	false	14305	7596	2	103	1.61928	14	3.4641	ellipse	3	0	0	0.010994	0.632218	false	0	7596	10658	0.333333	64	3
2942	0.012524	7.25704	0.00014985	0.137797	0	3	positive regulation of nuclear division	15	false	14305	51785	4.33333	24	1.90227	14	2.82843	ellipse	3	0	0	0.0051042	0.652387	false	0	51785	1116	0.416667	64	2
2943	0.22043	8	0.00258925	0.125	0	3	regulation of translational initiation	16	false	14305	6446	3.66667	45	0.656738	14	2	ellipse	3	0	0	0.18298	0.611111	false	0	6446	75704	0.444444	64	1
2944	0.058574	8.65291	0.00175398	0.115568	0	3	positive regulation of translational initiation	17	false	14305	45948	3.33333	8	1.2323	14	2	ellipse	3	0	0	0.035245	0.574838	false	0	45948	100732	0.466667	64	1
2945	0.55464	7.67917	0.00374882	0.130222	0	2	muscle system process	12	false	14305	3012	2	168	0.255989	14	2	ellipse	2	0	0	0.53128	0.628935	false	0	3012	11988	0.5	64	1
2946	0.17489	6.94747	0.00330408	0.143937	0	5	negative regulation of cellular biosynthetic process	15	false	14305	31327	5.8	611	0.757241	14	4.47214	ellipse	5	0	0	0.13745	0.669585	false	0	31327	57128	0.266667	64	5
2947	0.011294	8.49531	0.00088254	0.117712	0	3	negative regulation of T cell cytokine production	16	false	14305	2725	3.66667	1	1.94716	14	2	ellipse	3	0	0	0.004474	0.583594	false	0	2725	24912	0.444444	64	1
2948	1.7371e-05	8.01407	0.00861611	0.124781	0	5	positive regulation of hydrolase activity	14	false	14305	51345	4	198	4.76017	14	5.65685	ellipse	5	0	0	2.6658e-06	0.610329	false	0	51345	158304	0.272727	64	8
2949	0.0010673	8.80488	0.00160825	0.113573	0	3	positive regulation of GTPase activity	15	false	14305	43547	4	29	2.9717	14	3.4641	ellipse	3	0	0	0.00028721	0.566396	false	0	43547	24350	0.428571	64	3
2950	0.011294	7.42402	0.00026455	0.134698	0	2	regulation of fructose 1;6-bisphosphate metabolic process	15	false	14305	60551	3	1	1.94716	14	2	ellipse	2	0	0	0.004474	0.64311	false	0	60551	6188	0.666667	64	1
2951	0.095672	6.61069	0.00370042	0.15127	0	4	negative regulation of lymphocyte differentiation	14	false	14305	45620	5.25	15	1.01922	14	2	ellipse	4	0	0	0.065079	0.688295	false	0	45620	70006	0.326923	64	1
2952	8.4662e-12	6.69887	0.00013381	0.149279	0	2	localization of cell	11	false	14305	51674	5	314	11.0723	14	8	ellipse	2	0	0	3.7466e-13	0.683396	false	0	51674	648	0.5	64	16
2953	8.4662e-12	6.62852	0.00187176	0.150863	0	4	cell motility	11	false	14305	48870	2.75	314	11.0723	14	8	ellipse	4	0	0	3.7466e-13	0.687305	false	0	48870	15992	0.25	64	16
2954	0.011294	9.72514	1.76e-06	0.102826	0	2	regulation of fructose 1;6-bisphosphate 1-phosphatase activity	16	false	14305	60549	2	1	1.94716	14	2	ellipse	2	0	0	0.004474	0.51527	false	0	60549	2	0.5	64	1
2955	0.11957	6.38931	0.00176003	0.156512	0	3	negative regulation of molecular function	12	false	14305	44092	4	374	0.922388	14	4	ellipse	3	0	0	0.086198	0.700594	false	0	44092	18438	0.428571	64	4
2956	0.16306	6.55159	0.00053378	0.152635	0	3	regulation of cell cycle process	14	false	14305	10564	4	138	0.787648	14	2.82843	ellipse	3	0	0	0.12675	0.691578	false	0	10564	5230	0.428571	64	2
2957	0.70159	7.48405	0.00451003	0.133617	0	2	chromosome organization	12	false	14305	51276	2.5	525	0.153917	14	2.82843	ellipse	2	0	0	0.68657	0.639775	false	0	51276	29442	0.5	64	2
2958	1.344e-48	6.64353	0.00100072	0.150522	0	2	behavior	11	false	14305	7610	6.5	465	47.8716	14	13.2665	ellipse	2	0	0	4.7964e-51	0.686471	false	0	7610	6312	0.5	64	44
2959	4.4002e-57	7.61069	7.14e-06	0.131394	0	2	locomotory behavior	12	false	14305	7626	3	272	56.3565	14	13.1149	ellipse	2	0	0	9.4222e-60	0.632739	false	0	7626	28	0.5	64	43
2960	0.040768	9.54597	0.00067445	0.104756	0	2	activation-induced cell death of T cells	14	false	14305	6924	2	5	1.38968	14	2	ellipse	2	0	0	0.022174	0.525224	false	0	6924	5368	0.5	64	1
2961	0.040768	7.50844	0	0.133183	0	1	necrotic cell death	12	false	14305	70265	4	5	1.38968	14	2	ellipse	1	0	0	0.022174	0.63842	false	0	70265	0	0	64	1
2962	0.5645	7.2636	0.00346804	0.137673	0.166667	4	cell development	12	false	14305	48468	6.75	632	0.248335	14	3.4641	ellipse	4	0	0	0.54194	0.652022	false	0	48468	27968	0.297619	64	3
2963	0.055124	7.2636	0.00334032	0.137673	0	3	regulation of nucleotide catabolic process	15	false	14305	30811	3.33333	155	1.25866	14	3.4641	ellipse	3	0	0	0.032146	0.652022	false	0	30811	29322	0.333333	64	3
2964	0.0098804	5.82176	0.0057187	0.171769	0	4	regulation of multicellular organismal metabolic process	13	false	14305	44246	9.25	20	2.00523	14	2.82843	ellipse	4	0	0	0.0035544	0.732124	false	0	44246	109150	0.294643	64	2
2965	0.075194	7.59381	0.00179621	0.131686	0	2	cellular extravasation	12	false	14305	45123	3	11	1.12381	14	2	ellipse	2	0	0	0.048144	0.633677	false	0	45123	5942	0.5	64	1
2966	0.047264	8.50563	0.00013337	0.117569	0	2	leukocyte tethering or rolling	13	false	14305	50901	2	6	1.32547	14	2	ellipse	2	0	0	0.02655	0.583021	false	0	50901	244	0.5	64	1
2967	0.026926	9.19418	0.00036774	0.108764	0	3	myeloid leukocyte differentiation	14	false	14305	2573	3	38	1.56982	14	2.82843	ellipse	3	0	0	0.012489	0.544768	false	0	2573	1904	0.5	64	2
2968	0.1146	9.45591	0.00127057	0.105754	0	2	alpha-beta T cell activation	14	false	14305	46631	3.5	19	0.940815	14	2	ellipse	2	0	0	0.081717	0.530227	false	0	46631	23136	0.625	64	1
2969	0.011294	9.54972	0.0019376	0.104715	0	3	histone-tyrosine phosphorylation	15	false	14305	35406	3	1	1.94716	14	2	ellipse	3	0	0	0.004474	0.525016	false	0	35406	16516	0.4	64	1
2970	0.011294	10.5488	0	0.0947977	0	1	histone H3-Y41 phosphorylation	16	false	14305	35409	3	1	1.94716	14	2	ellipse	1	0	0	0.004474	0.469512	false	0	35409	0	0	64	1
2971	2.9505e-09	6.45028	0.00646787	0.155032	0	3	cell activation	11	false	14305	1775	7.66667	275	8.5301	14	7.2111	ellipse	3	0	0	2.0218e-10	0.697207	false	0	1775	26710	0.333333	64	13
2972	0.0022885	7.65947	0.00102567	0.130557	0	3	positive regulation of fever	15	false	14305	31622	3.33333	9	2.64046	14	2.82843	ellipse	3	0	0	0.00069516	0.630029	false	0	31622	35986	0.466667	64	2
2973	1.0807e-15	8.12946	0.0110721	0.123009	0	3	ion homeostasis	13	false	14305	50801	3.33333	406	14.9663	14	9.16515	ellipse	3	0	0	2.6226e-17	0.603919	false	0	50801	222612	0.466667	64	21
2974	9.4994e-19	9.10976	0.00812267	0.109772	0	4	cation homeostasis	14	false	14305	55080	3.25	285	18.0223	14	9.16515	ellipse	4	0	0	1.7629e-20	0.549458	false	0	55080	167244	0.45	64	21
2975	0.1146	8.45403	0.00286207	0.118287	0	4	negative regulation of transcription factor import into nucleus	13	false	14305	42992	3.25	19	0.940815	14	2	ellipse	4	0	0	0.081717	0.585887	false	0	42992	33452	0.375	64	1
2976	0.064452	9.06285	0.00110975	0.110341	0	3	negative regulation of NF-kappaB import into nucleus	14	false	14305	42347	3	9	1.19077	14	2	ellipse	3	0	0	0.039563	0.552064	false	0	42347	8794	0.5	64	1
2977	6.1841e-06	7.11163	0.0120249	0.140615	0	5	positive regulation of catalytic activity	13	false	14305	43085	4	553	5.20872	14	7.2111	ellipse	5	0	0	8.0336e-07	0.660465	false	0	43085	207978	0.272727	64	13
2978	0.0098804	6.92026	0.00142419	0.144503	0	3	regulation of organic acid transport	14	false	14305	32890	6	20	2.00523	14	2.82843	ellipse	3	0	0	0.0035544	0.671097	false	0	32890	12832	0.416667	64	2
2979	0.053195	7.60976	0.00091098	0.13141	0	2	response to extracellular stimulus	12	false	14305	9991	3.5	264	1.27413	14	4	ellipse	2	0	0	0.030393	0.632791	false	0	9991	6310	0.5	64	4
2980	5.899e-06	8.24672	0.00457598	0.12126	0	4	negative regulation of apoptosis	16	false	14305	43066	3.25	376	5.22922	14	6.63325	ellipse	4	0	0	7.6212e-07	0.597405	false	0	43066	69896	0.321429	64	11
2981	0.027735	7.00188	5.471e-05	0.142819	0	3	positive regulation of killing of cells of another organism	14	false	14305	51712	3	3	1.55697	14	2	ellipse	3	0	0	0.013363	0.666562	false	0	51712	986	0.666667	64	1
2982	0.073652	7.52158	0.00166956	0.132951	0.333333	4	telencephalon development	12	false	14305	21537	6	77	1.13281	14	2.82843	ellipse	4	0	0	0.046526	0.63769	false	0	21537	6350	0.338235	64	2
2983	0.00097027	7.58068	0	0.131914	0	1	response to antibiotic	12	false	14305	46677	8	28	3.01311	14	3.4641	ellipse	1	0	0	0.00025832	0.634407	false	0	46677	0	0	64	3
2984	0.00019928	7.2242	0.00597782	0.138424	0	3	regulation of oxidoreductase activity	13	false	14305	51341	3.66667	44	3.70053	14	4	ellipse	3	0	0	4.3242e-05	0.654211	false	0	51341	68140	0.444444	64	4
2985	0.027735	9.24859	0.00177683	0.108125	0	3	positive regulation of lymphocyte apoptosis	17	false	14305	70230	3.33333	3	1.55697	14	2	ellipse	3	0	0	0.013363	0.541745	false	0	70230	31774	0.466667	64	1
2986	0.011294	10.2439	4.275e-05	0.097619	0	2	positive regulation of B cell apoptosis	18	false	14305	2904	3	1	1.94716	14	2	ellipse	2	0	0	0.004474	0.48645	false	0	2904	858	0.666667	64	1
2987	7.9493e-21	10.3931	0.00359883	0.0962181	0	3	cellular di-; tri-valent inorganic cation homeostasis	15	false	14305	30005	3.66667	225	20.0997	14	9.16515	ellipse	3	0	0	1.1915e-22	0.478163	false	0	30005	114780	0.533333	64	21
2988	0.16506	8.14353	0.00379831	0.122797	0	4	cellular protein localization	13	false	14305	34613	3.5	433	0.782367	14	4	ellipse	4	0	0	0.12842	0.603137	false	0	34613	50044	0.277778	64	4
2989	0.001194	6.92402	0.00122228	0.144425	0	5	regulation of protein catabolic process	14	false	14305	42176	5.4	74	2.92301	14	4	ellipse	5	0	0	0.00033151	0.670888	false	0	42176	33786	0.338462	64	4
2990	0.050517	6.70169	0.00103811	0.149216	0	3	regulation of nuclear division	14	false	14305	51783	4.66667	59	1.29656	14	2.82843	ellipse	3	0	0	0.02863	0.68324	false	0	51783	14606	0.407407	64	2
2991	0.034026	6.9409	5.63e-06	0.144074	0	2	regulation of branching involved in lung morphogenesis	14	false	14305	61046	3	4	1.46819	14	2	ellipse	2	0	0	0.017778	0.66995	false	0	61046	26	0.5	64	1
2992	0.011294	6.803	0.00027825	0.146994	0	3	negative regulation of branching involved in lung morphogenesis	14	false	14305	61048	4.66667	1	1.94716	14	2	ellipse	3	0	0	0.004474	0.677611	false	0	61048	1774	0.366667	64	1
2993	1.8664e-05	6.90994	0.00083389	0.144719	0	2	regulation of isotype switching to IgG isotypes	14	false	14305	48302	5.5	7	4.729	14	3.4641	ellipse	2	0	0	2.9515e-06	0.67167	false	0	48302	9974	0.5625	64	3
2994	0.00048436	7.9803	5.413e-05	0.125309	0	2	negative regulation of cytokine secretion involved in immune response	15	false	14305	2740	3	4	3.31483	14	2.82843	ellipse	2	0	0	0.00011755	0.612206	false	0	2740	512	0.666667	64	2
2995	2.5305e-20	5.58443	0.0148941	0.179069	0.166667	4	signal transmission	11	false	14305	23060	4	2157	19.5968	14	13.2665	ellipse	4	0	0	4.1543e-22	0.74531	false	0	23060	80292	0.35	64	44
2996	0.34802	6.09662	0.00483006	0.164025	0.333333	4	signal release	11	false	14305	23061	4.5	83	0.458396	14	2	ellipse	4	0	0	0.3115	0.716854	false	0	23061	34962	0.326923	64	1
2997	0.12383	6.5666	0.00479694	0.152286	0	4	establishment of localization in cell	11	false	14305	51649	4.5	865	0.907191	14	5.2915	ellipse	4	0	0	0.090593	0.690744	false	0	51649	37136	0.318182	64	7
2998	0.028031	6.46341	0.00467317	0.154717	0	4	secretion by cell	11	false	14305	32940	7	206	1.55237	14	4	ellipse	4	0	0	0.013545	0.696477	false	0	32940	26578	0.26087	64	4
2999	0.048818	8.44653	0.00245883	0.118392	0	2	nuclear transport	13	false	14305	51169	3	146	1.31142	14	3.4641	ellipse	2	0	0	0.027597	0.586304	false	0	51169	17602	0.5	64	3
3000	5.9233e-05	6.03002	0.00180944	0.165837	0	3	regulation of response to stress	13	false	14305	80134	5	319	4.22743	14	6	ellipse	3	0	0	1.1415e-05	0.720555	false	0	80134	10870	0.333333	64	9
3001	3.7327e-07	6.85084	0.00049477	0.145967	0	4	regulation of defense response	14	false	14305	31347	3.5	161	6.42798	14	6	ellipse	4	0	0	3.7567e-08	0.674953	false	0	31347	11008	0.3125	64	9
3002	0.010041	6.37899	0.00279621	0.156765	0	3	positive regulation of cell adhesion	14	false	14305	45785	7.66667	69	1.99824	14	3.4641	ellipse	3	0	0	0.0036264	0.701167	false	0	45785	32796	0.37037	64	3
3003	0.025694	8.35553	0.000236	0.119681	0	2	receptor metabolic process	13	false	14305	43112	3	37	1.59017	14	2.82843	ellipse	2	0	0	0.011866	0.591359	false	0	43112	642	0.5	64	2
3004	4.449e-05	6.42871	0.00130416	0.155552	0	3	negative regulation of cell activation	14	false	14305	50866	7.33333	62	4.35174	14	4.47214	ellipse	3	0	0	8.1295e-06	0.698405	false	0	50866	27100	0.372549	64	5
3005	0.040768	7.69606	0.00195324	0.129937	0	3	regulation of T cell cytokine production	15	false	14305	2724	4	5	1.38968	14	2	ellipse	3	0	0	0.022174	0.627997	false	0	2724	26206	0.428571	64	1
3006	0.080682	7.57036	0.00194057	0.132094	0	4	negative regulation of T cell differentiation	15	false	14305	45581	4	12	1.09323	14	2	ellipse	4	0	0	0.052406	0.63498	false	0	45581	36158	0.375	64	1
3007	0.0045446	7.5122	2.938e-05	0.133117	0	2	positive regulation vascular endothelial growth factor production	15	false	14305	10575	4	13	2.34251	14	2.82843	ellipse	2	0	0	0.0014889	0.638211	false	0	10575	238	0.6	64	2
3008	7.8728e-07	8.5985	0.000322	0.116299	0	4	regulation of lymphocyte mediated immunity	16	false	14305	2706	3.25	50	6.10387	14	4.89898	ellipse	4	0	0	8.5977e-08	0.577861	false	0	2706	2796	0.375	64	6
3009	0.09092	7.49906	0.00501764	0.13335	0	3	cytoplasmic sequestering of transcription factor	12	false	14305	42994	3.33333	14	1.04134	14	2	ellipse	3	0	0	0.060873	0.638941	false	0	42994	40048	0.388889	64	1
3010	0.047264	8.10788	0.00288325	0.123337	0	3	cytoplasmic sequestering of NF-kappaB	13	false	14305	7253	2.66667	6	1.32547	14	2	ellipse	3	0	0	0.02655	0.605118	false	0	7253	19598	0.416667	64	1
3011	0.0084111	7.606	2.437e-05	0.131475	0	2	response to heat	12	false	14305	9408	3.5	64	2.07515	14	3.4641	ellipse	2	0	0	0.0029298	0.633	false	0	9408	38	0.5	64	3
3012	0.00039909	6.36398	0.00850366	0.157134	0	3	cellular response to stimulus	11	false	14305	51716	10.6667	987	3.39893	14	7.48331	ellipse	3	0	0	9.3435e-05	0.702001	false	0	51716	62794	0.358025	64	14
3013	0.027735	7.71107	0.00164731	0.129684	0	2	mononuclear cell proliferation	12	false	14305	32943	2.5	39	1.55697	14	2.82843	ellipse	2	0	0	0.013127	0.627163	false	0	32943	20252	0.5	64	2
3014	7.2945e-12	7.48311	0.00114717	0.133634	0	4	regulation of mononuclear cell proliferation	15	false	14305	32944	4	94	11.137	14	6.63325	ellipse	4	0	0	3.0198e-13	0.639827	false	0	32944	24532	0.375	64	11
3015	0.053195	6.86116	0.0049227	0.145748	0	5	positive regulation of tolerance induction	14	false	14305	2645	3.4	7	1.27413	14	2	ellipse	5	0	0	0.030907	0.67438	false	0	2645	54410	0.3	64	1
3016	0.005185	7.34615	0.00107335	0.136126	0	3	regulation of interleukin-6 biosynthetic process	15	false	14305	45408	5.33333	14	2.28525	14	2.82843	ellipse	3	0	0	0.001732	0.647436	false	0	45408	11016	0.393939	64	2
3017	0.0098804	8.41932	0.00011379	0.118774	0	3	telencephalon cell migration	13	false	14305	22029	3	20	2.00523	14	2.82843	ellipse	3	0	0	0.0035544	0.587815	false	0	22029	392	0.4	64	2
3018	0.0074284	8.5	1.016e-05	0.117647	0	2	cerebral cortex cell migration	13	false	14305	21795	3	17	2.1291	14	2.82843	ellipse	2	0	0	0.0025663	0.583333	false	0	21795	42	0.5	64	2
3019	0.1532	6.03377	0.0017438	0.165734	0	3	regulation of morphogenesis of a branching structure	13	false	14305	60688	8	28	0.814754	14	2	ellipse	3	0	0	0.11809	0.720346	false	0	60688	6480	0.35	64	1
3020	0.069753	8.98311	0.00254981	0.11132	0	3	positive regulation of lipase activity	15	false	14305	60193	4	74	1.15644	14	2.82843	ellipse	3	0	0	0.043314	0.556494	false	0	60193	56590	0.428571	64	2
3021	0.059962	9.91276	0.0013282	0.10088	0	3	positive regulation of phospholipase activity	16	false	14305	10518	3	67	1.22212	14	2.82843	ellipse	3	0	0	0.036166	0.504847	false	0	10518	24956	0.5	64	2
3022	0.65573	7.58443	0.00067048	0.131849	0	3	protein metabolic process	12	false	14305	19538	4	2611	0.183273	14	6.63325	ellipse	3	0	0	0.63795	0.634198	false	0	19538	9716	0.428571	64	11
3023	0.080682	6.97561	0.00107276	0.143357	0	3	negative regulation of amine transport	14	false	14305	51953	5.33333	12	1.09323	14	2	ellipse	3	0	0	0.052406	0.668022	false	0	51953	12982	0.433333	64	1
3024	0.00097027	6.75047	0.00351315	0.148138	0	4	regulation of cell-cell adhesion	14	false	14305	22407	2.75	28	3.01311	14	3.4641	ellipse	4	0	0	0.00025832	0.68053	false	0	22407	30324	0.4375	64	3
3025	0.027735	8.71764	0.00034615	0.11471	0	2	regulation of NK T cell differentiation	16	false	14305	51136	3	3	1.55697	14	2	ellipse	2	0	0	0.013363	0.571242	false	0	51136	4716	0.666667	64	1
3026	0.10756	7.50281	0.00052515	0.133283	0	2	regulation of cell size	12	false	14305	8361	2.5	219	0.96833	14	3.4641	ellipse	2	0	0	0.074781	0.638733	false	0	8361	2816	0.5	64	3
3027	0.0056465	7.25141	0.00136437	0.137904	0	2	positive regulation of cell size	13	false	14305	45793	3	55	2.24822	14	3.4641	ellipse	2	0	0	0.0018983	0.6527	false	0	45793	16400	0.5	64	3
3028	0.35088	6.99531	0.00287388	0.142953	0	3	regulation of muscle system process	14	false	14305	90257	3.33333	84	0.454848	14	2	ellipse	3	0	0	0.3146	0.666927	false	0	90257	21026	0.388889	64	1
3029	0.011294	6.52251	0.00388483	0.153315	0	3	cell adhesion	11	false	14305	7155	7	711	1.94716	14	6	ellipse	3	0	0	0.0041759	0.693194	false	0	7155	23166	0.352941	64	9
3030	0.00057759	7.58068	0	0.131914	0	1	response to drug	12	false	14305	42493	8	256	3.23838	14	5.2915	ellipse	1	0	0	0.000141	0.634407	false	0	42493	0	0	64	7
3031	0.10048	6.6182	0.00989021	0.151099	0	3	T cell selection	11	false	14305	45058	4.66667	16	0.997904	14	2	ellipse	3	0	0	0.069266	0.687878	false	0	45058	72344	0.366667	64	1
3032	0.095672	8.20826	0.00124384	0.121829	0	3	neurogenesis	13	false	14305	22008	3.66667	637	1.01922	14	4.89898	ellipse	3	0	0	0.064672	0.599541	false	0	22008	11690	0.380952	64	6
3033	0.302	9.19794	4.03e-06	0.10872	0	2	gliogenesis	14	false	14305	42063	3.5	69	0.519986	14	2	ellipse	2	0	0	0.26665	0.544559	false	0	42063	18	0.625	64	1
3034	0.0003299	7.303	0.00225609	0.13693	0	4	positive regulation of RNA metabolic process	15	false	14305	51254	5.5	506	3.48162	14	6.32456	ellipse	4	0	0	7.6294e-05	0.649833	false	0	51254	54102	0.346154	64	10
3035	0.005185	7.36116	0.00126326	0.135848	0	3	positive regulation of cell-cell adhesion	15	false	14305	22409	3.33333	14	2.28525	14	2.82843	ellipse	3	0	0	0.001732	0.646602	false	0	22409	17316	0.583333	64	2
3036	0.0202	5.69043	0.031821	0.175734	0.0277778	9	multicellular organismal process	10	false	14305	32501	5.22222	4376	1.69464	14	10.7703	ellipse	9	0	0	0.0090981	0.73942	false	0	32501	177610	0.126984	64	29
3037	0.06532	7.48687	0.00374882	0.133567	0	2	adaptive immune response	12	false	14305	2250	4.5	71	1.18496	14	2.82843	ellipse	2	0	0	0.04019	0.639619	false	0	2250	22788	0.5	64	2
3038	0.031601	8.44841	0.00205379	0.118366	0	2	protein import	13	false	14305	17038	4.5	117	1.50029	14	3.4641	ellipse	2	0	0	0.015474	0.5862	false	0	17038	19412	0.5	64	3
3039	0.014287	8.49156	0.0005823	0.117764	0	3	salivary gland morphogenesis	13	false	14305	7435	3	26	1.84506	14	2.82843	ellipse	3	0	0	0.0059759	0.583802	false	0	7435	11206	0.4	64	2
3040	0.040768	7.66229	0.00106697	0.130509	0	2	epithelial cell proliferation involved in salivary gland morphogenesis	12	false	14305	60664	2.5	5	1.38968	14	2	ellipse	2	0	0	0.022174	0.629873	false	0	60664	10968	0.5	64	1
3041	0.058318	7.63227	0.00011317	0.131023	0	3	negative regulation of DNA binding	14	false	14305	43392	3.66667	65	1.2342	14	2.82843	ellipse	3	0	0	0.034216	0.631541	false	0	43392	1788	0.444444	64	2
3042	0.019935	7.65947	0.00416626	0.130557	0	5	positive regulation of translation	16	false	14305	45727	6	32	1.70038	14	2.82843	ellipse	5	0	0	0.0089644	0.630029	false	0	45727	196470	0.294118	64	2
3043	0.11009	8.54878	0.000913	0.116976	0	3	chordate embryonic development	13	false	14305	43009	2.33333	360	0.958248	14	4	ellipse	3	0	0	0.077371	0.580623	false	0	43009	11538	0.333333	64	4
3044	0.080682	9.29644	0.00025638	0.107568	0	3	embryonic skeletal system development	14	false	14305	48706	3.33333	82	1.09323	14	2.82843	ellipse	3	0	0	0.052066	0.539087	false	0	48706	1072	0.388889	64	2
3045	0.053195	9.62946	0.00021801	0.103848	0	2	regulation of smooth muscle cell apoptosis	17	false	14305	34391	2.5	7	1.27413	14	2	ellipse	2	0	0	0.030907	0.520586	false	0	34391	4832	0.75	64	1
3046	0.011294	8.06004	5.46e-06	0.124069	0	2	negative regulation of interleukin-6-mediated signaling pathway	15	false	14305	70104	2.5	1	1.94716	14	2	ellipse	2	0	0	0.004474	0.607776	false	0	70104	64	0.75	64	1
3047	0.047264	10.0319	0	0.0996821	0	1	vascular endothelial growth factor receptor signaling pathway	15	false	14305	48010	3	6	1.32547	14	2	ellipse	1	0	0	0.02655	0.498228	false	0	48010	0	0	64	1
3048	2.6558e-13	6.5075	0.00061842	0.153669	0	2	cellular component movement	11	false	14305	6928	10.5	474	12.5758	14	8.94427	ellipse	2	0	0	8.72e-15	0.694028	false	0	6928	1782	0.5	64	20
3049	0.00025887	8.56004	0.00180482	0.116822	0	2	neutrophil homeostasis	13	false	14305	1780	2	3	3.58691	14	2.82843	ellipse	2	0	0	5.8944e-05	0.579998	false	0	1780	5936	0.5	64	2
3050	0.0021596	10.4221	0	0.0959496	0	1	acute-phase response	15	false	14305	6953	2	38	2.66563	14	3.4641	ellipse	1	0	0	0.00064433	0.476548	false	0	6953	0	0	64	3
3051	0.16605	8.56567	0.0004173	0.116745	0	3	regulation of alpha-beta T cell activation	16	false	14305	46634	4.33333	31	0.779754	14	2	ellipse	3	0	0	0.1299	0.579685	false	0	46634	19466	0.47619	64	1
3052	1.9456e-06	6.82927	0.00230956	0.146429	0	4	positive regulation of leukocyte migration	14	false	14305	2687	5	31	5.71095	14	4.47214	ellipse	4	0	0	2.3747e-07	0.676152	false	0	2687	47546	0.307692	64	5
3053	4.1611e-06	6.14259	0.0330823	0.162798	0	4	intracellular signal transduction	13	false	14305	35556	3.5	833	5.38079	14	8	ellipse	4	0	0	5.2868e-07	0.714301	false	0	35556	186024	0.25	64	16
3054	0.3592	9.36585	0.0001144	0.106771	0	3	mammary gland development	14	false	14305	30879	3.66667	87	0.444669	14	2	ellipse	3	0	0	0.32381	0.53523	false	0	30879	740	0.444444	64	1
3055	0.18668	9.44841	5.186e-05	0.105838	0	3	mammary gland epithelium development	14	false	14305	61180	3.33333	36	0.728902	14	2	ellipse	3	0	0	0.14924	0.530644	false	0	61180	316	0.388889	64	1
3056	0.010041	7.30582	0.00743598	0.136877	0	3	positive regulation of programmed cell death	15	false	14305	43068	4	445	1.99824	14	5.2915	ellipse	3	0	0	0.0036206	0.649677	false	0	43068	109776	0.428571	64	7
3057	0.14915	7.13227	0.00156291	0.140208	0	4	negative regulation of cellular catabolic process	15	false	14305	31330	5.25	27	0.826379	14	2	ellipse	4	0	0	0.11412	0.659318	false	0	31330	54786	0.354167	64	1
3058	0.015431	6.00188	0.00091975	0.166615	0	3	positive regulation of growth	13	false	14305	45927	7.33333	85	1.81159	14	3.4641	ellipse	3	0	0	0.0064986	0.722118	false	0	45927	15590	0.395833	64	3
3059	0.00097027	8.10131	0.00278907	0.123437	0	3	positive regulation of oxidoreductase activity	14	false	14305	51353	3.66667	28	3.01311	14	3.4641	ellipse	3	0	0	0.00025832	0.605483	false	0	51353	59424	0.444444	64	3
3060	0.016217	6.89775	0.00328122	0.144975	0	4	negative regulation of immune response	14	false	14305	50777	4.75	28	1.79002	14	2.82843	ellipse	4	0	0	0.0069106	0.672347	false	0	50777	101578	0.340909	64	2
3061	0.0066698	7.31144	3.576e-05	0.136772	0	2	negative regulation of fat cell differentiation	15	false	14305	45599	4	16	2.17588	14	2.82843	ellipse	2	0	0	0.0022709	0.649364	false	0	45599	338	0.6	64	2
3062	0.0014214	9.62383	0.00046007	0.103909	0	3	regulation of B cell apoptosis	17	false	14305	2902	2.66667	7	2.84727	14	2.82843	ellipse	3	0	0	0.00040786	0.520898	false	0	2902	11956	0.555556	64	2
3063	0.085986	6.76923	0.00048933	0.147727	0	2	regulation of interleukin-10 production	14	false	14305	32653	9.5	13	1.06557	14	2	ellipse	2	0	0	0.056649	0.679487	false	0	32653	5492	0.53125	64	1
3064	0.019935	7.45497	4.226e-05	0.134139	0	2	negative regulation of cytolysis	15	false	14305	45918	3	2	1.70038	14	2	ellipse	2	0	0	0.0089282	0.64139	false	0	45918	364	0.666667	64	1
3065	0.040768	5.35741	0.00162315	0.186657	0	3	regulation of growth	12	false	14305	40008	9.33333	359	1.38968	14	4.47214	ellipse	3	0	0	0.02206	0.757922	false	0	40008	18048	0.378788	64	5
3066	2.7471e-20	10.0976	0.00172677	0.0990338	0	3	di-; tri-valent inorganic cation homeostasis	15	false	14305	55066	3.33333	240	19.5611	14	9.16515	ellipse	3	0	0	4.706e-22	0.49458	false	0	55066	50642	0.583333	64	21
3067	0.040768	10.2317	6.293e-05	0.0977354	0	2	negative regulation of B cell apoptosis	18	false	14305	2903	3	5	1.38968	14	2	ellipse	2	0	0	0.022174	0.487127	false	0	2903	976	0.666667	64	1
3068	0.0022885	8.66979	0.00336681	0.115343	0	4	positive regulation of phosphatase activity	15	false	14305	10922	3.75	9	2.64046	14	2.82843	ellipse	4	0	0	0.00069516	0.5739	false	0	10922	50846	0.305556	64	2
3069	0.011718	7.76266	0.00035074	0.128822	0	2	regulation of interleukin-1 beta production	15	false	14305	32651	2.5	23	1.93114	14	2.82843	ellipse	2	0	0	0.0046923	0.624296	false	0	32651	4508	0.75	64	2
3070	0.0090801	5.76454	0.00482199	0.173474	0	4	regulation of protein polymerization	13	false	14305	32271	8	66	2.04191	14	3.4641	ellipse	4	0	0	0.0031975	0.735303	false	0	32271	31804	0.28	64	3
3071	0.034026	6.90994	0.00083389	0.144719	0	2	regulation of isotype switching to IgE isotypes	14	false	14305	48293	5.5	4	1.46819	14	2	ellipse	2	0	0	0.017778	0.67167	false	0	48293	9974	0.5625	64	1
3072	0.0033394	9.54128	0	0.104808	0	1	defense response to Gram-negative bacterium	14	false	14305	50829	4	11	2.47633	14	2.82843	ellipse	1	0	0	0.0010559	0.525485	false	0	50829	0	0	64	2
3073	0.0053783	6.99906	0.00170883	0.142876	0	4	positive regulation of cellular catabolic process	15	false	14305	31331	5.75	54	2.26935	14	3.4641	ellipse	4	0	0	0.0018005	0.666719	false	0	31331	49134	0.339286	64	3
3074	0.01292	7.54784	0.00087045	0.132488	0	2	regeneration	12	false	14305	31099	6	79	1.88873	14	3.4641	ellipse	2	0	0	0.0053027	0.636231	false	0	31099	6008	0.555556	64	3
3075	0.024488	8.49343	9.26e-06	0.117738	0	2	organ regeneration	13	false	14305	31100	4	36	1.61104	14	2.82843	ellipse	2	0	0	0.011257	0.583698	false	0	31100	40	0.6	64	2
3076	0.40873	7.51032	0.00196347	0.13315	0	2	cell-cell adhesion	12	false	14305	16337	2.5	291	0.388566	14	2.82843	ellipse	2	0	0	0.37518	0.638316	false	0	16337	11374	0.5	64	2
3077	0.14915	8.44747	0.00022243	0.118379	0	2	leukocyte cell-cell adhesion	13	false	14305	7159	2	27	0.826379	14	2	ellipse	2	0	0	0.11412	0.586252	false	0	7159	468	0.5	64	1
3078	0.13122	8.42214	0.00087991	0.118735	0	3	skeletal system morphogenesis	13	false	14305	48705	4.33333	118	0.882	14	2.82843	ellipse	3	0	0	0.097839	0.587659	false	0	48705	12556	0.416667	64	2
3079	0.00025887	9.47092	0.00013754	0.105586	0	2	neutrophil apoptosis	14	false	14305	1781	2	3	3.58691	14	2.82843	ellipse	2	0	0	5.8944e-05	0.529393	false	0	1781	272	0.5	64	2
3080	0.12303	9.23921	0.0001082	0.108234	0	3	positive regulation of alpha-beta T cell activation	17	false	14305	46635	4	21	0.909974	14	2	ellipse	3	0	0	0.089927	0.542266	false	0	46635	3060	0.5	64	1
3081	0.012219	8.32645	0.00137366	0.120099	0	3	endocrine system development	13	false	14305	35270	4.66667	77	1.91298	14	3.4641	ellipse	3	0	0	0.0049363	0.592975	false	0	35270	27938	0.366667	64	3
3082	0.22345	8.31989	0.00204274	0.120194	0	3	skeletal system development	13	false	14305	1501	5	332	0.650822	14	3.4641	ellipse	3	0	0	0.18565	0.59334	false	0	1501	24200	0.363636	64	3
3083	0.076348	5.7167	0.0106245	0.174926	0	5	regulation of cell cycle	13	false	14305	51726	6.8	446	1.1172	14	4.47214	ellipse	5	0	0	0.048991	0.737961	false	0	51726	80194	0.223077	64	5
3084	0.00082488	7.8818	0.0054398	0.126875	0	3	activation of protein kinase activity	15	false	14305	32147	4	122	3.08361	14	4.47214	ellipse	3	0	0	0.00021196	0.617678	false	0	32147	26664	0.333333	64	5
3085	0.10048	5.77205	0.00120316	0.173249	0	3	regulation of cell growth	13	false	14305	1558	9.33333	212	0.997904	14	3.4641	ellipse	3	0	0	0.069284	0.734886	false	0	1558	17990	0.378788	64	3
3086	0.069652	6.71013	0.00041039	0.149028	0	2	regulation of mitotic cell cycle	14	false	14305	7346	4.5	174	1.15706	14	3.4641	ellipse	2	0	0	0.042955	0.68277	false	0	7346	4552	0.583333	64	3
3087	0.0066698	7.69043	0.0003483	0.130032	0	3	positive regulation of steroid metabolic process	15	false	14305	45940	3.66667	16	2.17588	14	2.82843	ellipse	3	0	0	0.0022709	0.628309	false	0	45940	7802	0.533333	64	2
3088	0.00076447	7.37899	0.00085211	0.13552	0	3	regulation of cytokine secretion involved in immune response	15	false	14305	2739	4	5	3.11664	14	2.82843	ellipse	3	0	0	0.00019535	0.645612	false	0	2739	10556	0.428571	64	2
3089	0.040768	7.85835	4.635e-05	0.127253	0	2	positive regulation of T cell tolerance induction	15	false	14305	2666	3.5	5	1.38968	14	2	ellipse	2	0	0	0.022174	0.618981	false	0	2666	542	0.625	64	1
3090	8.0848e-13	6.33677	0.00102559	0.157809	0	3	positive regulation of cellular component movement	14	false	14305	51272	8.33333	137	12.0923	14	7.2111	ellipse	3	0	0	2.77e-14	0.703513	false	0	51272	13204	0.366667	64	13
3091	8.0247e-07	6.35366	0.00820692	0.15739	0	3	regulation of phosphorus metabolic process	14	false	14305	51174	5.66667	542	6.09557	14	7.48331	ellipse	3	0	0	8.8781e-08	0.702575	false	0	51174	74314	0.388889	64	14
3092	0.10468	9.45591	3.343e-05	0.105754	0	2	in utero embryonic development	14	false	14305	1701	4	216	0.980136	14	3.4641	ellipse	2	0	0	0.072402	0.530227	false	0	1701	118	0.5	64	3
3093	0.12303	8.28236	0.00178948	0.120738	0	4	negative regulation of protein import into nucleus	14	false	14305	42308	4	21	0.909974	14	2	ellipse	4	0	0	0.089927	0.595424	false	0	42308	46830	0.375	64	1
3094	0.32929	7.46529	0.00561795	0.133953	0	2	intracellular receptor mediated signaling pathway	13	false	14305	30522	2.5	77	0.482424	14	2	ellipse	2	0	0	0.29262	0.640817	false	0	30522	21348	0.5	64	1
3095	0.00056645	7.36398	0.00202427	0.135796	0	3	regulation of peptide hormone secretion	15	false	14305	90276	3.33333	59	3.24683	14	4	ellipse	3	0	0	0.00013787	0.646446	false	0	90276	16758	0.388889	64	4
3096	0.00041485	8.36304	0	0.119574	0	1	regulation of insulin secretion	16	false	14305	50796	3	54	3.38211	14	4	ellipse	1	0	0	9.742e-05	0.590942	false	0	50796	0	0	64	4
3097	0.050517	7.46248	6.559e-05	0.134004	0	4	regulation of mitosis	15	false	14305	7088	3	59	1.29656	14	2.82843	ellipse	4	0	0	0.02863	0.640974	false	0	7088	300	0.4	64	2
3098	9.7206e-05	6.7167	0.00122111	0.148883	0	3	positive regulation of vitamin metabolic process	14	false	14305	46136	5.66667	2	4.01231	14	2.82843	ellipse	3	0	0	1.9705e-05	0.682406	false	0	46136	19116	0.388889	64	2
3099	0.047264	6.83583	0.00070517	0.146288	0	2	regulation of endothelial cell differentiation	14	false	14305	45601	3	6	1.32547	14	2	ellipse	2	0	0	0.02655	0.675787	false	0	45601	5662	0.666667	64	1
3100	0.11311	7.58161	0.00263048	0.131898	0	2	embryonic development ending in birth or egg hatching	12	false	14305	9792	4	364	0.946517	14	4	ellipse	2	0	0	0.079844	0.634355	false	0	9792	17460	0.5	64	4
3101	0.001835	8.90619	0.00371352	0.112281	0	3	growth hormone receptor signaling pathway	15	false	14305	60396	2.66667	8	2.73636	14	2.82843	ellipse	3	0	0	0.00054225	0.560767	false	0	60396	20514	0.333333	64	2
3102	4.3711e-05	7.01126	0.00362399	0.142628	0	4	positive regulation of transmission of nerve impulse	15	false	14305	51971	4	29	4.35941	14	4	ellipse	4	0	0	7.9559e-06	0.666041	false	0	51971	56172	0.333333	64	4
3103	0.011843	8.50938	0	0.117517	0	1	response to ethanol	13	false	14305	45471	7	76	1.92656	14	3.4641	ellipse	1	0	0	0.004759	0.582812	false	0	45471	0	0	64	3
3104	1.1786e-08	6.4728	0.00447075	0.154493	0	4	negative regulation of cell proliferation	14	false	14305	8285	6	379	7.92863	14	7.48331	ellipse	4	0	0	9.5063e-10	0.695956	false	0	8285	64740	0.294118	64	14
3105	0.011294	6.39024	6.809e-05	0.156489	0	2	positive regulation of cell adhesion molecule production	14	false	14305	60355	9.5	1	1.94716	14	2	ellipse	2	0	0	0.004474	0.700542	false	0	60355	562	0.53125	64	1
3106	0.011294	7.61538	0.00090742	0.131313	0	2	extrathymic T cell selection	12	false	14305	45062	2.5	1	1.94716	14	2	ellipse	2	0	0	0.004474	0.632479	false	0	45062	5924	0.75	64	1
3107	0.97774	6.68386	0.00561795	0.149614	0	2	system process	11	false	14305	3008	5.5	1506	0.00977496	14	3.4641	ellipse	2	0	0	0.97076	0.68423	false	0	3008	17976	0.5	64	3
3108	7.0789e-67	7.53377	0.00077757	0.132736	0	3	chemotaxis	12	false	14305	6935	5.33333	168	66.15	14	13.1149	ellipse	3	0	0	1.0105e-69	0.637013	false	0	6935	10592	0.361111	64	43
3109	0.00082542	8.61351	0.00187617	0.116097	0	2	response to ionizing radiation	13	false	14305	10212	2	66	3.08332	14	4	ellipse	2	0	0	0.00021328	0.577027	false	0	10212	6470	0.5	64	4
3110	2.9164e-05	9.61257	0	0.10403	0	1	response to gamma radiation	14	false	14305	10332	2	26	4.53515	14	4	ellipse	1	0	0	5.0585e-06	0.521524	false	0	10332	0	0	64	4
3111	0.048147	6.65478	0	0.150268	0	1	aging	11	false	14305	7568	8	145	1.31743	14	3.4641	ellipse	1	0	0	0.027115	0.685845	false	0	7568	0	0	64	3
3112	0.025152	8.02908	0.0015914	0.124547	0	2	regulation of Rho protein signal transduction	15	false	14305	35023	3	105	1.59942	14	3.4641	ellipse	2	0	0	0.01158	0.609496	false	0	35023	22710	0.666667	64	3
3113	0.047264	7.10694	8.116e-05	0.140708	0	2	negative regulation of viral genome replication	14	false	14305	45071	3	6	1.32547	14	2	ellipse	2	0	0	0.02655	0.660725	false	0	45071	608	0.666667	64	1
3114	0.011294	9.04878	0	0.110512	0	1	chemokine-mediated signaling pathway	14	false	14305	70098	6	1	1.94716	14	2	ellipse	1	0	0	0.004474	0.552846	false	0	70098	0	0	64	1
3115	9.3227e-06	7.51032	0.00633462	0.13315	0	5	positive regulation of intracellular protein transport	15	false	14305	90316	4	43	5.03046	14	4.47214	ellipse	5	0	0	1.2909e-06	0.638316	false	0	90316	71030	0.3	64	5
3116	0.027735	9.44184	2.369e-05	0.105912	0	2	positive regulation of NK T cell differentiation	17	false	14305	51138	3	3	1.55697	14	2	ellipse	2	0	0	0.013363	0.531009	false	0	51138	350	0.666667	64	1
3117	0.42179	6.51782	0.0116825	0.153425	0	7	regulation of transcription	14	false	14305	45449	6.71429	2622	0.374909	14	7.2111	ellipse	7	0	0	0.38947	0.693454	false	0	45449	160924	0.197044	64	13
3118	6.7413e-08	6.44934	0.00753411	0.155055	0	2	signal transmission via phosphorylation event	12	false	14305	23014	4.5	364	7.17126	14	7.2111	ellipse	2	0	0	6.1591e-09	0.697259	false	0	23014	31168	0.5	64	13
3119	0.0044353	6.37805	0.00319295	0.156788	0	4	positive regulation of cell growth	14	false	14305	30307	6.25	50	2.35308	14	3.4641	ellipse	4	0	0	0.0014409	0.70122	false	0	30307	41168	0.291667	64	3
3120	0.40193	7.94184	0.00068638	0.125915	0	3	interphase of mitotic cell cycle	12	false	14305	51329	2.33333	102	0.395845	14	2	ellipse	3	0	0	0.36808	0.614342	false	0	51329	3964	0.333333	64	1
3121	0.012219	10.0141	0.00014653	0.0998595	0	2	nuclear import	15	false	14305	51170	3.5	77	1.91298	14	3.4641	ellipse	2	0	0	0.0049363	0.499218	false	0	51170	376	0.5	64	3
3122	1.398e-07	6.31895	0.00838008	0.158254	0	4	positive regulation of molecular function	12	false	14305	44093	4.25	638	6.85448	14	8	ellipse	4	0	0	1.3472e-08	0.704503	false	0	44093	143834	0.325	64	16
3123	4.8082e-05	7.24484	0.00059959	0.138029	0	3	positive regulation of binding	13	false	14305	51099	3.66667	109	4.31802	14	4.89898	ellipse	3	0	0	8.9231e-06	0.653064	false	0	51099	3938	0.444444	64	6
3124	0.14915	8.24859	0.00018927	0.121233	0	3	glial cell development	13	false	14305	21782	3.66667	27	0.826379	14	2	ellipse	3	0	0	0.11412	0.5973	false	0	21782	622	0.444444	64	1
3125	0.0066698	7.44184	0.00046695	0.134375	0	3	regulation of collagen biosynthetic process	15	false	14305	32965	5.33333	16	2.17588	14	2.82843	ellipse	3	0	0	0.0022709	0.64212	false	0	32965	23498	0.433333	64	2
3126	0.00048436	8.25328	6.319e-05	0.121164	0	3	negative regulation of collagen biosynthetic process	16	false	14305	32966	4.33333	4	3.31483	14	2.82843	ellipse	3	0	0	0.00011755	0.59704	false	0	32966	1512	0.47619	64	2
3127	1.1947e-22	5.3152	0.046368	0.18814	0	4	signal transduction	12	false	14305	7165	8	1878	21.9227	14	13.2665	ellipse	4	0	0	1.3644e-24	0.760267	false	0	7165	279154	0.259259	64	44
3128	1.1849e-11	5.62383	0.00968596	0.177815	0	3	initiation of signal transduction	11	false	14305	23036	4	71	10.9263	14	6.32456	ellipse	3	0	0	5.7511e-13	0.743121	false	0	23036	54766	0.375	64	10
3129	0.011294	7.32645	0.00010044	0.136492	0	2	negative regulation of adiponectin secretion	15	false	14305	70164	3.5	1	1.94716	14	2	ellipse	2	0	0	0.004474	0.64853	false	0	70164	522	0.625	64	1
3130	0.551	8.39962	0.00241828	0.119053	0	2	glycerolipid metabolic process	13	false	14305	46486	4	166	0.258848	14	2	ellipse	2	0	0	0.52701	0.58891	false	0	46486	34156	0.6	64	1
3131	0.095086	8.47655	0.00184522	0.117973	0	3	epithelium development	13	false	14305	60429	3.66667	337	1.02188	14	4	ellipse	3	0	0	0.063934	0.584636	false	0	60429	7342	0.380952	64	4
3132	0.00014326	6.32552	0.00332789	0.15809	0	4	regulation of binding	12	false	14305	51098	4	200	3.84388	14	5.2915	ellipse	4	0	0	2.9756e-05	0.704138	false	0	51098	26868	0.375	64	7
3133	0.0059221	6.99062	0.00103025	0.143049	0	3	negative regulation of response to external stimulus	14	false	14305	32102	4.33333	56	2.22753	14	3.4641	ellipse	3	0	0	0.0019994	0.667188	false	0	32102	26286	0.47619	64	3
3134	0.32167	7.48311	0.00542136	0.133634	0	5	regulation of transcription; DNA-dependent	15	false	14305	6355	4	1807	0.492595	14	6.32456	ellipse	5	0	0	0.28539	0.639827	false	0	6355	88446	0.3	64	10
3135	0.027559	7	0.00107469	0.142857	0	2	hemostasis	12	false	14305	7599	3	109	1.55973	14	3.4641	ellipse	2	0	0	0.012806	0.666667	false	0	7599	9318	0.5	64	3
3136	0.040768	8.13508	5.56e-06	0.122924	0	2	regulation of macrophage chemotaxis	15	false	14305	10758	5	5	1.38968	14	2	ellipse	2	0	0	0.022174	0.603606	false	0	10758	58	0.666667	64	1
3137	5.3711e-11	7.00375	0.0140131	0.142781	0	4	regulation of JAK-STAT cascade	14	false	14305	46425	4.75	36	10.2699	14	5.65685	ellipse	4	0	0	2.7986e-12	0.666458	false	0	46425	105976	0.3125	64	8
3138	0.010656	7.57692	0.00030319	0.13198	0	3	positive regulation of JNK cascade	15	false	14305	46330	4	21	1.97239	14	2.82843	ellipse	3	0	0	0.0039172	0.634615	false	0	46330	3554	0.5	64	2
3139	0.0027651	7.01595	0.00092398	0.142532	0	3	negative regulation of defense response	14	false	14305	31348	4	42	2.55828	14	3.4641	ellipse	3	0	0	0.00086573	0.665781	false	0	31348	20736	0.428571	64	3
3140	0.075194	7.3152	0.00051805	0.136702	0	3	negative regulation of binding	13	false	14305	51100	3.33333	78	1.12381	14	2.82843	ellipse	3	0	0	0.047615	0.649156	false	0	51100	3692	0.466667	64	2
3141	0.040768	9.49062	0.00029462	0.105367	0	2	positive regulation of catenin protein nuclear translocation	17	false	14305	35413	2.5	5	1.38968	14	2	ellipse	2	0	0	0.022174	0.528299	false	0	35413	4308	0.75	64	1
3142	0.034026	10.2495	3.547e-05	0.0975654	0	2	positive regulation of smooth muscle cell apoptosis	18	false	14305	34393	2.5	4	1.46819	14	2	ellipse	2	0	0	0.017778	0.486137	false	0	34393	480	0.75	64	1
3143	0.17057	7.52345	0.0022518	0.132918	0	3	labyrinthine layer development	12	false	14305	60711	7.33333	32	0.768091	14	2	ellipse	3	0	0	0.1338	0.637586	false	0	60711	19568	0.333333	64	1
3144	0.034026	10.6079	0	0.0942695	0	1	response to UV-A	15	false	14305	70141	2	4	1.46819	14	2	ellipse	1	0	0	0.017778	0.466229	false	0	70141	0	0	64	1
3145	0.011294	5.79362	0.00208029	0.172604	0	2	biological adhesion	10	false	14305	22610	12	712	1.94716	14	6	ellipse	2	0	0	0.0042145	0.733688	false	0	22610	14902	0.52381	64	9
3146	5.2789e-05	8.99437	1.551e-05	0.111181	0	2	positive regulation of activated T cell proliferation	16	false	14305	42104	3.5	10	4.27746	14	3.4641	ellipse	2	0	0	1.0023e-05	0.555868	false	0	42104	276	0.625	64	3
3147	0.058574	10.0169	2.079e-05	0.0998314	0	2	regulation of catenin protein nuclear translocation	17	false	14305	35412	2.5	8	1.2323	14	2	ellipse	2	0	0	0.035245	0.499062	false	0	35412	230	0.75	64	1
3148	0.024488	8.32364	0.00105449	0.12014	0	2	exocrine system development	13	false	14305	35272	6	36	1.61104	14	2.82843	ellipse	2	0	0	0.011257	0.593131	false	0	35272	22202	0.5	64	2
3149	0.016217	9.26642	0.00011715	0.107917	0	3	salivary gland development	14	false	14305	7431	3.33333	28	1.79002	14	2.82843	ellipse	3	0	0	0.0069106	0.540755	false	0	7431	356	0.388889	64	2
3150	0.040768	9.50094	0	0.105253	0	1	response to prostaglandin E stimulus	14	false	14305	34695	3	5	1.38968	14	2	ellipse	1	0	0	0.022174	0.527726	false	0	34695	0	0	64	1
3151	0.011294	7.15385	0.00058214	0.139785	0	2	regulation of interleukin-6-mediated signaling pathway	14	false	14305	70103	3	1	1.94716	14	2	ellipse	2	0	0	0.004474	0.65812	false	0	70103	7962	0.666667	64	1
3152	0.00082542	7.42308	0.00059262	0.134715	0	4	regulation of proteolysis	15	false	14305	30162	4.75	66	3.08332	14	4	ellipse	4	0	0	0.00021328	0.643162	false	0	30162	11644	0.340909	64	4
3153	0.12303	7.04315	0.00195021	0.141982	0	4	positive regulation of cellular carbohydrate metabolic process	15	false	14305	10676	4.5	21	0.909974	14	2	ellipse	4	0	0	0.089927	0.664269	false	0	10676	35998	0.35	64	1
3154	0.034026	7.99437	0.00017251	0.125088	0	4	negative regulation of membrane protein ectodomain proteolysis	16	false	14305	51045	4.25	4	1.46819	14	2	ellipse	4	0	0	0.017778	0.611424	false	0	51045	6234	0.361111	64	1
3155	0.00025887	7.72608	0.00095458	0.129432	0	3	regulation of regulatory T cell differentiation	15	false	14305	45589	3.33333	3	3.58691	14	2.82843	ellipse	3	0	0	5.8944e-05	0.626329	false	0	45589	11146	0.466667	64	2
3156	0.023512	8.56285	0.00562323	0.116784	0	4	response to vitamin	13	false	14305	33273	1.5	102	1.62871	14	3.4641	ellipse	4	0	0	0.010707	0.579842	false	0	33273	20304	0.25	64	3
3157	0.0074284	9.56191	0	0.104582	0	1	response to vitamin D	14	false	14305	33280	4	17	2.1291	14	2.82843	ellipse	1	0	0	0.0025663	0.524338	false	0	33280	0	0	64	2
3158	0.048147	9.37523	0.00073271	0.106664	0	2	nucleocytoplasmic transport	14	false	14305	6913	2	145	1.31743	14	3.4641	ellipse	2	0	0	0.027115	0.534709	false	0	6913	7018	0.5	64	3
3159	0.069753	7.28612	0.00326457	0.137247	0	4	negative regulation of histone modification	15	false	14305	31057	3.75	10	1.15644	14	2	ellipse	4	0	0	0.043863	0.650771	false	0	31057	61356	0.305556	64	1
3160	0.024488	7.5985	8.579e-05	0.131605	0	2	response to osmotic stress	12	false	14305	6970	5	36	1.61104	14	2.82843	ellipse	2	0	0	0.011257	0.633417	false	0	6970	306	0.571429	64	2
3161	0.9602	6.70826	0.00449145	0.14907	0	2	small molecule metabolic process	11	false	14305	44281	4	1370	0.017639	14	3.4641	ellipse	2	0	0	0.95197	0.682875	false	0	44281	27274	0.5	64	3
3162	0.19464	6.92026	0.00142419	0.144503	0	3	regulation of amine transport	14	false	14305	51952	6	38	0.710765	14	2	ellipse	3	0	0	0.15685	0.671097	false	0	51952	12832	0.416667	64	1
3163	0.085986	7.99062	0.0002664	0.125147	0	2	regulation of muscle adaptation	15	false	14305	43502	3	13	1.06557	14	2	ellipse	2	0	0	0.056649	0.611632	false	0	43502	4504	0.666667	64	1
3164	2.9896e-08	7.10976	0.00430082	0.140652	0	4	regulation of adaptive immune response	14	false	14305	2819	3.75	51	7.52438	14	5.2915	ellipse	4	0	0	2.5394e-09	0.660569	false	0	2819	87150	0.34375	64	7
3165	4.7881e-08	6.23734	0.00127044	0.160325	0	2	regulation of protein localization	13	false	14305	32880	4	172	7.31983	14	6.32456	ellipse	2	0	0	4.2037e-09	0.709037	false	0	32880	4578	0.5	64	10
3166	0.055124	8.18011	0.00175833	0.122248	0	2	regulation of purine nucleotide catabolic process	16	false	14305	33121	2.5	155	1.25866	14	3.4641	ellipse	2	0	0	0.032146	0.601105	false	0	33121	16848	0.5	64	3
3167	0.019935	7.59475	2.419e-05	0.13167	0	2	negative regulation of interleukin-10 production	15	false	14305	32693	5.5	2	1.70038	14	2	ellipse	2	0	0	0.0089282	0.633625	false	0	32693	174	0.5625	64	1
3168	0.034026	5.72702	0.0110842	0.174611	0.0666667	6	localization	10	false	14305	51179	7	2984	1.46819	14	9.16515	ellipse	6	0	0	0.017194	0.737388	false	0	51179	77104	0.197917	64	21
3169	0.058574	8.12946	5.774e-05	0.123009	0	2	regulation of histone acetylation	16	false	14305	35065	4	8	1.2323	14	2	ellipse	2	0	0	0.035245	0.603919	false	0	35065	1372	0.6	64	1
3170	1.4178e-14	7.15291	0.0142304	0.139803	0	3	chemical homeostasis	12	false	14305	48878	3.33333	529	13.8484	14	9.38083	ellipse	3	0	0	3.8456e-16	0.658172	false	0	48878	279564	0.466667	64	22
3171	0.0019248	7.11632	0.00634667	0.140522	0	2	second-messenger-mediated signaling	14	false	14305	19932	3	231	2.71562	14	4.89898	ellipse	2	0	0	0.00057015	0.660204	false	0	19932	34154	0.5	64	6
3172	0.040768	10.3274	9.755e-05	0.0968299	0	2	T cell apoptosis	15	false	14305	70231	2	5	1.38968	14	2	ellipse	2	0	0	0.022174	0.481812	false	0	70231	304	0.5	64	1
3173	0.019935	8.99719	0.00023603	0.111146	0	2	regulation of translational initiation by iron	17	false	14305	6447	2.5	2	1.70038	14	2	ellipse	2	0	0	0.0089282	0.555712	false	0	6447	16620	0.75	64	1
3174	0.011294	7.22233	0.00033818	0.13846	0	2	regulation of tolerance induction to self antigen	14	false	14305	2649	3.5	1	1.94716	14	2	ellipse	2	0	0	0.004474	0.654315	false	0	2649	4368	0.625	64	1
3175	0.011294	8.56567	2.183e-05	0.116745	0	2	negative regulation of regulatory T cell differentiation	16	false	14305	45590	3.5	1	1.94716	14	2	ellipse	2	0	0	0.004474	0.579685	false	0	45590	316	0.625	64	1
3176	0.011294	7.85835	4.635e-05	0.127253	0	2	positive regulation of tolerance induction to self antigen	15	false	14305	2651	3.5	1	1.94716	14	2	ellipse	2	0	0	0.004474	0.618981	false	0	2651	542	0.625	64	1
3177	0.0098804	8.88743	0.00122379	0.112518	0	2	peptidyl-threonine phosphorylation	14	false	14305	18107	6	20	2.00523	14	2.82843	ellipse	2	0	0	0.0035544	0.561809	false	0	18107	6140	0.5	64	2
3178	0.014287	7.7242	0.00019801	0.129463	0	2	positive regulation of adaptive immune response	15	false	14305	2821	4	26	1.84506	14	2.82843	ellipse	2	0	0	0.0059759	0.626433	false	0	2821	5726	0.6	64	2
3179	0.24964	7.69606	0.00263583	0.129937	0	2	organic ether metabolic process	12	false	14305	18904	2	53	0.602684	14	2	ellipse	2	0	0	0.21187	0.627997	false	0	18904	21078	0.5	64	1
3180	0.034026	7.71482	0.0007029	0.129621	0	2	positive regulation of cardiac muscle hypertrophy	15	false	14305	10613	3	4	1.46819	14	2	ellipse	2	0	0	0.017778	0.626954	false	0	10613	11012	0.666667	64	1
3181	0.044475	8.32364	0.00112593	0.12014	0	2	regulation of GTP catabolic process	15	false	14305	33124	3	139	1.35189	14	3.4641	ellipse	2	0	0	0.024317	0.593131	false	0	33124	11194	0.5	64	3
3182	0.0014214	9.42308	1.389e-05	0.106122	0	2	chronic inflammatory response	14	false	14305	2544	3.5	7	2.84727	14	2.82843	ellipse	2	0	0	0.00040786	0.532051	false	0	2544	40	0.625	64	2
3183	1.6895e-08	6.86398	0.00028083	0.145688	0	3	positive regulation of behavior	14	false	14305	48520	5.66667	47	7.77224	14	5.2915	ellipse	3	0	0	1.3989e-09	0.674223	false	0	48520	2912	0.424242	64	7
3184	0.021258	7.61163	1.585e-05	0.131378	0	2	response to temperature stimulus	12	false	14305	9266	3.5	98	1.67247	14	3.4641	ellipse	2	0	0	0.0096049	0.632687	false	0	9266	18	0.5	64	3
3185	0.011294	7.6576	0.00088697	0.130589	0	2	connective tissue growth factor production	12	false	14305	32601	2.5	1	1.94716	14	2	ellipse	2	0	0	0.004474	0.630133	false	0	32601	5684	0.75	64	1
3186	0.011294	8.57598	2.437e-05	0.116605	0	2	connective tissue growth factor biosynthetic process	13	false	14305	45189	2.5	1	1.94716	14	2	ellipse	2	0	0	0.004474	0.579112	false	0	45189	82	0.75	64	1
3187	0.019935	8.45028	3.511e-05	0.118339	0	2	positive regulation of regulatory T cell differentiation	16	false	14305	45591	4	2	1.70038	14	2	ellipse	2	0	0	0.0089282	0.586095	false	0	45591	600	0.6	64	1
3188	0.040768	13.3752	0	0.074765	0	1	reduction of cytosolic calcium ion concentration	18	false	14305	51481	3	5	1.38968	14	2	ellipse	1	0	0	0.022174	0.312487	false	0	51481	0	0	64	1
3189	0.22043	7.64447	0.00040754	0.130814	0	2	peptide transport	12	false	14305	15833	5	45	0.656738	14	2	ellipse	2	0	0	0.18298	0.630863	false	0	15833	3436	0.571429	64	1
3190	0.0030518	5.77205	0.00309449	0.173249	0	2	regulation of actin filament-based process	13	false	14305	32970	12	98	2.51545	14	4	ellipse	2	0	0	0.00096063	0.734886	false	0	32970	13376	0.5	64	4
3191	0.034026	8.4803	0.00032445	0.11792	0	2	regulation of transcription from RNA polymerase II promoter	16	false	14305	6357	3.5	747	1.46819	14	5.65685	ellipse	2	0	0	0.017773	0.584428	false	0	6357	10174	0.625	64	8
3192	0.0011577	9.12852	3.778e-05	0.109547	0	2	positive regulation of transcription from RNA polymerase II promoter	17	false	14305	45944	3.5	388	2.93641	14	5.65685	ellipse	2	0	0	0.00031979	0.548416	false	0	45944	940	0.625	64	8
3193	2.2714e-06	7.34803	5.663e-05	0.136091	0	2	positive regulation of endothelial cell proliferation	15	false	14305	1938	3.5	32	5.64371	14	4.47214	ellipse	2	0	0	2.8048e-07	0.647332	false	0	1938	568	0.625	64	5
3194	0.017766	8.11726	0.00714085	0.123194	0	4	regulation of lipase activity	14	false	14305	60191	3.25	90	1.75041	14	3.4641	ellipse	4	0	0	0.0076085	0.604597	false	0	60191	70230	0.321429	64	3
3195	0.0042632	6.7242	0.0172218	0.148717	0	3	positive regulation of MAP kinase activity	14	false	14305	43406	4	108	2.37027	14	4	ellipse	3	0	0	0.0013785	0.681989	false	0	43406	102014	0.375	64	4
3196	0.005185	8.50563	2.505e-05	0.117569	0	2	positive regulation of interleukin-1 beta production	16	false	14305	32731	2.5	14	2.28525	14	2.82843	ellipse	2	0	0	0.001732	0.583021	false	0	32731	238	0.75	64	2
3197	0.3295	7.44184	0.00018503	0.134375	0	2	posttranscriptional regulation of gene expression	15	false	14305	10608	5.5	241	0.48215	14	2.82843	ellipse	2	0	0	0.29328	0.64212	false	0	10608	1428	0.5	64	2
3198	0.011294	9.65009	3.73e-05	0.103626	0	2	positive regulation of translational initiation by iron	18	false	14305	45994	2.5	1	1.94716	14	2	ellipse	2	0	0	0.004474	0.519439	false	0	45994	1052	0.75	64	1
3199	0.034026	9.56191	0	0.104582	0	1	response to L-ascorbic acid	14	false	14305	33591	4	4	1.46819	14	2	ellipse	1	0	0	0.017778	0.524338	false	0	33591	0	0	64	1
3200	0.06532	9.08161	0.00244433	0.110113	0	3	regulation of phospholipase activity	15	false	14305	10517	3	71	1.18496	14	2.82843	ellipse	3	0	0	0.04019	0.551021	false	0	10517	26098	0.5	64	2
3201	0.00028366	6.86679	0.00090401	0.145628	0	2	homeostasis of number of cells	11	false	14305	48872	4	95	3.5472	14	4.47214	ellipse	2	0	0	6.4993e-05	0.674067	false	0	48872	2894	0.5	64	5
3202	1.8958e-10	7.99906	0.00143149	0.125015	0	4	positive regulation of T cell proliferation	15	false	14305	42102	4.5	42	9.72222	14	5.65685	ellipse	4	0	0	1.069e-11	0.611163	false	0	42102	22988	0.35	64	8
3203	0.015307	6.1848	3.806e-05	0.161687	0	2	regulation of lipid storage	13	false	14305	10883	4	27	1.8151	14	2.82843	ellipse	2	0	0	0.0064354	0.711955	false	0	10883	258	0.5	64	2
3204	0.0013627	7.96529	9.681e-05	0.125545	0	3	negative regulation of inflammatory response	15	false	14305	50728	3.66667	32	2.86559	14	3.4641	ellipse	3	0	0	0.00038615	0.613039	false	0	50728	2574	0.533333	64	3
3205	0.053195	7.90713	0.00090249	0.126468	0	4	regulation of amino acid transport	15	false	14305	51955	3.25	7	1.27413	14	2	ellipse	4	0	0	0.030907	0.616271	false	0	51955	10834	0.45	64	1
3206	0.095672	7.60131	0.00028815	0.131556	0	2	cytokine metabolic process	12	false	14305	42107	4.5	15	1.01922	14	2	ellipse	2	0	0	0.065079	0.63326	false	0	42107	662	0.5	64	1
3207	0.00025887	7.51313	0.00090156	0.1331	0	3	regulation of cell-cell adhesion involved in gastrulation	15	false	14305	70587	3.33333	3	3.58691	14	2.82843	ellipse	3	0	0	5.8944e-05	0.638159	false	0	70587	13176	0.466667	64	2
3208	8.0635e-12	6.69231	0.00370399	0.149425	0	4	regulation of leukocyte proliferation	14	false	14305	70663	4	95	11.0935	14	6.63325	ellipse	4	0	0	3.4036e-13	0.683761	false	0	70663	49376	0.375	64	11
3209	6.4444e-09	7.29456	0.0018264	0.137088	0	3	positive regulation of leukocyte proliferation	15	false	14305	70665	4	66	8.19082	14	5.65685	ellipse	3	0	0	4.7838e-10	0.650302	false	0	70665	27694	0.428571	64	8
3210	0.040768	8.50188	5.915e-05	0.117621	0	3	positive regulation of protein export from nucleus	16	false	14305	46827	3.66667	5	1.38968	14	2	ellipse	3	0	0	0.022174	0.583229	false	0	46827	1090	0.533333	64	1
3211	0.00097027	6.9803	0.00057078	0.14326	0	2	positive regulation of cytokine secretion	15	false	14305	50715	5.5	28	3.01311	14	3.4641	ellipse	2	0	0	0.00025832	0.667761	false	0	50715	6802	0.5625	64	3
3212	0.0027651	8.42964	0	0.118629	0	1	lymph node development	13	false	14305	48535	4	10	2.55828	14	2.82843	ellipse	1	0	0	0.00086645	0.587242	false	0	48535	0	0	64	2
3213	0.26311	7.03846	0.00269272	0.142076	0	4	negative regulation of transcription factor activity	14	false	14305	43433	3	57	0.579857	14	2	ellipse	4	0	0	0.22593	0.66453	false	0	43433	24004	0.333333	64	1
3214	0.00076447	7.48874	0.00187617	0.133534	0	2	organ or tissue specific immune response	12	false	14305	2251	4	5	3.11664	14	2.82843	ellipse	2	0	0	0.00019535	0.639514	false	0	2251	11396	0.5	64	2
3215	0.011718	10.394	0	0.0962094	0	1	embryonic cranial skeleton morphogenesis	15	false	14305	48701	4	23	1.93114	14	2.82843	ellipse	1	0	0	0.0046923	0.478111	false	0	48701	0	0	64	2
3216	0.028345	7.76829	0	0.128728	0	1	viral infectious cycle	12	false	14305	19058	3	40	1.54752	14	2.82843	ellipse	1	0	0	0.013778	0.623984	false	0	19058	0	0	64	2
3217	0.26381	7.53752	0.00222872	0.13267	0	3	tube morphogenesis	12	false	14305	35239	5.33333	201	0.578701	14	2.82843	ellipse	3	0	0	0.22689	0.636804	false	0	35239	12716	0.361111	64	2
3218	1.1849e-11	6.59287	0.00614274	0.151679	0	2	signal initiation by diffusible mediator	12	false	14305	23038	2.5	71	10.9263	14	6.32456	ellipse	2	0	0	5.7511e-13	0.689285	false	0	23038	34380	0.5	64	10
3219	1.1849e-11	7.52908	0.00438047	0.132818	0	2	signal initiation by protein/peptide mediator	13	false	14305	23049	4	71	10.9263	14	6.32456	ellipse	2	0	0	5.7511e-13	0.637273	false	0	23049	27174	0.5	64	10
3220	0.12303	6.73358	0.00066222	0.148509	0	3	positive regulation of carbohydrate metabolic process	14	false	14305	45913	5.66667	21	0.909974	14	2	ellipse	3	0	0	0.089927	0.681468	false	0	45913	11574	0.388889	64	1
3221	0.01931	9.8227	0.00010134	0.101805	0	2	protein localization in nucleus	15	false	14305	34504	3.5	93	1.71421	14	3.4641	ellipse	2	0	0	0.008325	0.50985	false	0	34504	730	0.5	64	3
3222	0.20976	10.3846	0.00187617	0.0962963	0	2	triglyceride metabolic process	15	false	14305	6641	2.5	42	0.678275	14	2	ellipse	2	0	0	0.17188	0.478632	false	0	6641	27522	0.5	64	1
3223	0.047264	11.3837	0	0.0878451	0	1	triglyceride mobilization	16	false	14305	6642	2	6	1.32547	14	2	ellipse	1	0	0	0.02655	0.423129	false	0	6642	0	0	64	1
3224	0.011294	9.66604	9.824e-05	0.103455	0	2	positive regulation of fructose 1;6-bisphosphate 1-phosphatase activity	16	false	14305	60550	3	1	1.94716	14	2	ellipse	2	0	0	0.004474	0.518553	false	0	60550	166	0.5	64	1
3225	0.027735	8.28424	0.00422043	0.120711	0	2	STAT protein nuclear translocation	14	false	14305	7262	4.5	3	1.55697	14	2	ellipse	2	0	0	0.013363	0.59532	false	0	7262	20970	0.5	64	1
3226	0.019935	7.6848	1.544e-05	0.130127	0	2	negative regulation of endothelial cell differentiation	15	false	14305	45602	2.5	2	1.70038	14	2	ellipse	2	0	0	0.0089282	0.628622	false	0	45602	130	0.75	64	1
3227	0.033398	6.66041	0.00548196	0.150141	0	3	cytokine production	11	false	14305	1816	4.66667	44	1.47628	14	2.82843	ellipse	3	0	0	0.01652	0.685533	false	0	1816	23206	0.366667	64	2
3228	0.012219	7.49062	0	0.1335	0	1	humoral immune response	12	false	14305	6959	7	77	1.91298	14	3.4641	ellipse	1	0	0	0.0049363	0.63941	false	0	6959	0	0	64	3
3229	0.019935	9.56191	0	0.104582	0	1	response to vitamin B3	14	false	14305	33552	4	2	1.70038	14	2	ellipse	1	0	0	0.0089282	0.524338	false	0	33552	0	0	64	1
3230	0.019935	7.7955	1.08e-05	0.128279	0	2	positive regulation of isotype switching to IgE isotypes	15	false	14305	48295	3.5	2	1.70038	14	2	ellipse	2	0	0	0.0089282	0.622472	false	0	48295	134	0.625	64	1
3231	0.064452	9.2364	0.00186872	0.108267	0	3	negative regulation of lymphocyte apoptosis	17	false	14305	70229	3.33333	9	1.19077	14	2	ellipse	3	0	0	0.039563	0.542422	false	0	70229	35912	0.466667	64	1
3232	0.09092	7.5788	0.00116926	0.131947	0	3	cytokine biosynthetic process	12	false	14305	42089	2.33333	14	1.04134	14	2	ellipse	3	0	0	0.060873	0.634511	false	0	42089	6372	0.444444	64	1
3233	0.0098804	7.71576	0.00277004	0.129605	0	3	regulation of survival gene product expression	15	false	14305	45884	3	20	2.00523	14	2.82843	ellipse	3	0	0	0.0035544	0.626902	false	0	45884	19002	0.4	64	2
3234	0.029258	7.48874	0.0106129	0.133534	0	2	programmed cell death	12	false	14305	12501	4.5	577	1.53376	14	5.2915	ellipse	2	0	0	0.014243	0.639514	false	0	12501	68144	0.5	64	7
3235	0.011294	8.04034	5.298e-05	0.124373	0	2	positive regulation of fructose 1;6-bisphosphate metabolic process	16	false	14305	60552	3	1	1.94716	14	2	ellipse	2	0	0	0.004474	0.60887	false	0	60552	752	0.666667	64	1
3236	0.011294	8.91276	0	0.112199	0	1	glucagon secretion	14	false	14305	70091	3	1	1.94716	14	2	ellipse	1	0	0	0.004474	0.560402	false	0	70091	0	0	64	1
3237	0.075194	9.05722	0.00020226	0.110409	0	3	astrocyte differentiation	14	false	14305	48708	3.66667	11	1.12381	14	2	ellipse	3	0	0	0.048144	0.552376	false	0	48708	934	0.380952	64	1
3238	0.0029539	6.73171	7.251e-05	0.148551	0	2	positive regulation of angiogenesis	14	false	14305	45766	4.5	43	2.52961	14	3.4641	ellipse	2	0	0	0.0009277	0.681572	false	0	45766	1124	0.5	64	3
3239	0.71209	6.50375	0.0021834	0.153757	0.333333	3	cell cycle	11	false	14305	7049	7.66667	794	0.147466	14	3.4641	ellipse	3	0	0	0.69735	0.694236	false	0	7049	9616	0.366667	64	3
3240	5.3098e-09	8.33865	0	0.119924	0	1	G-protein coupled receptor protein signaling pathway	13	false	14305	7186	4	498	8.27492	14	8	ellipse	1	0	0	3.8279e-10	0.592297	false	0	7186	0	0	64	16
3241	0.10224	8.23265	0.00037561	0.121468	0.333333	3	nervous system development	13	false	14305	7399	5.33333	1155	0.990358	14	6	ellipse	3	0	0	0.070572	0.598186	false	0	7399	1096	0.384615	64	9
3242	0.028345	6.75797	0.00340599	0.147973	0	2	leukocyte proliferation	11	false	14305	70661	2.5	40	1.54752	14	2.82843	ellipse	2	0	0	0.013778	0.680113	false	0	70661	26056	0.5	64	2
3243	2.7716e-05	8.10131	5.003e-05	0.123437	0	2	positive regulation of chemokine biosynthetic process	16	false	14305	45080	4.5	8	4.55726	14	3.4641	ellipse	2	0	0	4.7073e-06	0.605483	false	0	45080	828	0.583333	64	3
3244	0.005185	8.64165	0.0021837	0.115719	0	2	pathway-restricted SMAD protein phosphorylation	14	false	14305	60389	6.5	14	2.28525	14	2.82843	ellipse	2	0	0	0.001732	0.575464	false	0	60389	10578	0.5	64	2
3245	8.9401e-09	6.24578	0.0005369	0.160108	0	3	regulation of behavior	13	false	14305	50795	5.66667	69	8.04866	14	5.65685	ellipse	3	0	0	6.8917e-10	0.708568	false	0	50795	6042	0.424242	64	8
3246	0.02954	8.08068	0.00035338	0.123752	0	2	regulation of ERK1 and ERK2 cascade	15	false	14305	70372	3	41	1.52959	14	2.82843	ellipse	2	0	0	0.014443	0.606629	false	0	70372	5866	0.666667	64	2
3247	0.021094	8.79737	2.158e-05	0.11367	0	2	positive regulation of ERK1 and ERK2 cascade	16	false	14305	70374	3	33	1.67585	14	2.82843	ellipse	2	0	0	0.0095155	0.566813	false	0	70374	380	0.666667	64	2
3248	0.00013921	8.42026	0.00123917	0.118761	0	2	anti-apoptosis	16	false	14305	6916	3.5	199	3.85634	14	5.2915	ellipse	2	0	0	2.8815e-05	0.587763	false	0	6916	8556	0.5	64	7
3249	0.18668	8.22608	9.637e-05	0.121565	0	3	peptide secretion	13	false	14305	2790	2.66667	36	0.728902	14	2	ellipse	3	0	0	0.14924	0.598551	false	0	2790	524	0.416667	64	1
3250	2.4745e-16	7.44841	0.0125657	0.134257	0	3	cellular chemical homeostasis	12	false	14305	55082	3	376	15.6065	14	9.16515	ellipse	3	0	0	5.4753e-18	0.641755	false	0	55082	210096	0.5	64	21
3251	0.00025887	9.30863	0	0.107427	0	1	tyrosine phosphorylation of Stat1 protein	16	false	14305	42508	3	3	3.58691	14	2.82843	ellipse	1	0	0	5.8944e-05	0.538409	false	0	42508	0	0	64	2
3252	0.034026	6.72702	0.00040512	0.148654	0	2	regulation of cytolysis	14	false	14305	42268	4	4	1.46819	14	2	ellipse	2	0	0	0.017778	0.681832	false	0	42268	6048	0.6	64	1
3253	0.83711	7.46904	0.00049165	0.133886	0	2	mitotic cell cycle	12	false	14305	278	3	380	0.0772164	14	2	ellipse	2	0	0	0.82217	0.640609	false	0	278	3458	0.5	64	1
3254	0.11918	9.10788	0.00021664	0.109795	0	2	regulation of lipoprotein lipase activity	15	false	14305	51004	3.5	20	0.923809	14	2	ellipse	2	0	0	0.085831	0.549562	false	0	51004	4714	0.5	64	1
3255	0.052741	9.13508	0.00115599	0.109468	0	2	protein localization in organelle	14	false	14305	33365	3	151	1.27785	14	3.4641	ellipse	2	0	0	0.030078	0.548051	false	0	33365	18838	0.5	64	3
3256	1.3093e-07	8.52533	0	0.117298	0	1	neutrophil chemotaxis	13	false	14305	30593	6	18	6.88297	14	4.47214	ellipse	1	0	0	1.2523e-08	0.581926	false	0	30593	0	0	64	5
3257	5.2789e-05	7.54503	0.00079117	0.132538	0	3	regulation of MHC class II biosynthetic process	15	false	14305	45346	4.33333	10	4.27746	14	3.4641	ellipse	3	0	0	1.0023e-05	0.636387	false	0	45346	24964	0.416667	64	3
3258	0.27924	7.57505	0.00305084	0.132012	0	2	I-kappaB kinase/NF-kappaB cascade	14	false	14305	7249	4	62	0.554029	14	2	ellipse	2	0	0	0.24316	0.63472	false	0	7249	16628	0.5	64	1
3259	0.034026	9.65947	0.00011671	0.103525	0	3	positive regulation of phosphoprotein phosphatase activity	16	false	14305	32516	2.66667	4	1.46819	14	2	ellipse	3	0	0	0.017778	0.518918	false	0	32516	1364	0.416667	64	1
3260	9.7206e-05	8.46154	0.00062614	0.118182	0	2	chronic inflammatory response to antigenic stimulus	13	false	14305	2439	2.5	2	4.01231	14	2.82843	ellipse	2	0	0	1.9705e-05	0.58547	false	0	2439	11318	0.75	64	2
3261	0.027735	7.58068	0	0.131914	0	1	response to ozone	12	false	14305	10193	8	3	1.55697	14	2	ellipse	1	0	0	0.013363	0.634407	false	0	10193	0	0	64	1
3262	0.019935	8.03752	0	0.124416	0	1	negative regulation of CREB transcription factor activity	15	false	14305	32792	4	2	1.70038	14	2	ellipse	1	0	0	0.0089282	0.609026	false	0	32792	0	0	64	1
3263	0.026071	8.46529	0.00018804	0.118129	0	2	wound healing	13	false	14305	42060	3	199	1.58384	14	4	ellipse	2	0	0	0.012059	0.585262	false	0	42060	632	0.5	64	4
3264	0.047264	7.59099	3.84e-05	0.131735	0	2	negative regulation of interleukin-2 production	15	false	14305	32703	6	6	1.32547	14	2	ellipse	2	0	0	0.02655	0.633834	false	0	32703	314	0.555556	64	1
3265	0.069753	6.75328	0.00088176	0.148076	0	3	parturition	11	false	14305	7567	4.66667	10	1.15644	14	2	ellipse	3	0	0	0.043863	0.680373	false	0	7567	11174	0.458333	64	1
3266	0.57636	8.41182	0.00277223	0.11888	0	2	chromatin organization	13	false	14305	6325	2	413	0.239307	14	2.82843	ellipse	2	0	0	0.55538	0.588232	false	0	6325	18488	0.5	64	2
3267	0.012524	6.64634	0	0.150459	0	1	response to activity	11	false	14305	14823	11	24	1.90227	14	2.82843	ellipse	1	0	0	0.0051042	0.686314	false	0	14823	0	0	64	2
3268	0.0022885	8.50657	0	0.117556	0	1	neutrophil activation	13	false	14305	42119	3	9	2.64046	14	2.82843	ellipse	1	0	0	0.00069516	0.582969	false	0	42119	0	0	64	2
3269	0.034026	9.20263	0	0.108665	0	1	leukemia inhibitory factor signaling pathway	14	false	14305	48861	4	4	1.46819	14	2	ellipse	1	0	0	0.017778	0.544299	false	0	48861	0	0	64	1
3270	7.8728e-07	9.04878	0	0.110512	0	1	interleukin-6-mediated signaling pathway	14	false	14305	70102	6	3	6.10387	14	3.4641	ellipse	1	0	0	8.5416e-08	0.552846	false	0	70102	0	0	64	3
3271	0.12303	6.76923	0.00048933	0.147727	0	2	regulation of interleukin-8 production	14	false	14305	32677	9.5	21	0.909974	14	2	ellipse	2	0	0	0.089927	0.679487	false	0	32677	5492	0.53125	64	1
3272	0.10048	8.77298	0.00050197	0.113986	0	2	regulation of phosphoprotein phosphatase activity	15	false	14305	43666	4	16	0.997904	14	2	ellipse	2	0	0	0.069266	0.568168	false	0	43666	8522	0.6	64	1
3273	0.00076447	7.11351	0.0002602	0.140578	0	2	positive regulation of immunoglobulin secretion	15	false	14305	51024	4.5	5	3.11664	14	2.82843	ellipse	2	0	0	0.00019535	0.660361	false	0	51024	1268	0.583333	64	2
3274	0.011294	9.04878	0	0.110512	0	1	interleukin-27-mediated signaling pathway	14	false	14305	70106	6	1	1.94716	14	2	ellipse	1	0	0	0.004474	0.552846	false	0	70106	0	0	64	1
3275	0.011294	10.4568	0	0.0956311	0	1	mineralocorticoid receptor signaling pathway	16	false	14305	31959	2	1	1.94716	14	2	ellipse	1	0	0	0.004474	0.47462	false	0	31959	0	0	64	1
3276	0.042829	8.55347	3.711e-05	0.116912	0	2	response to nutrient levels	13	false	14305	31667	2.5	243	1.36826	14	4	ellipse	2	0	0	0.023325	0.580363	false	0	31667	84	0.5	64	4
3277	0.019935	11.4371	0	0.0874344	0	1	NK T cell proliferation	16	false	14305	1866	3	2	1.70038	14	2	ellipse	1	0	0	0.0089282	0.420158	false	0	1866	0	0	64	1
3278	8.4782e-09	7.68199	0	0.130175	0	1	response to virus	12	false	14305	9615	4	142	8.0717	14	6.32456	ellipse	1	0	0	6.4751e-10	0.628778	false	0	9615	0	0	64	10
3279	9.7206e-05	8.4878	0	0.117816	0	1	hepatic immune response	13	false	14305	2384	2	2	4.01231	14	2.82843	ellipse	1	0	0	1.9705e-05	0.584011	false	0	2384	0	0	64	2
